# Supplementary material for: 1-(2-Hy­droxy-5-meth­oxy­phen­yl)-3-methyl­but-2-en-1-one
Source: Acta Crystallogr Sect E Struct Rep Online. 2012 Oct 13;68(Pt 11):o3126. doi: 10.1107/S1600536812042158 (PMC3515231; doi:10.1107/S1600536812042158)
Supplement: Supplementary file 1 [file e-68-o3126-sup1.cif]

##############################################################################
#                                                                            #
# This CIF contains the data in a paper accepted for publication in          #
# Acta Crystallographica Section E. It conforms to the requirements of       #
# Notes for Authors for Acta Crystallographica Section E, and has been       #
# peer reviewed under the auspices of the IUCr Commission on Journals.       #
#                                                                            #
# Full details of the Crystallographic Information File format               #
# are given in the paper "The Crystallographic Information File (CIF):       #
# a New Standard Archive File for Crystallography" by S. R. Hall, F. H.      #
# Allen and I. D. Brown [Acta Cryst. (1991), A47, 655-685].                  #
#                                                                            #
# The current version of the core CIF dictionary is obtainable from          #
# ftp://ftp.iucr.org/pub/cif_core.dic.                                       #
#                                                                            #
# Software is freely available for graphical display of the structure(s)     #
# in this CIF. For information consult the CIF software page                 #
# http://www.iucr.org/resources/cif/software.                                #
#                                                                            #
# This file may be used for bona fide research purposes within the           #
# scientific community so long as proper attribution is given to the journal # 
# article from which it was obtained.                                        #
#                                                                            #
##############################################################################
data_global
_audit_creation_method     'WinGX routine CIF_UPDATE'
_audit_conform_dict_name     cif_core.dic
_audit_conform_dict_version     2.3
_journal_date_recd_electronic     2012-10-01
_journal_date_accepted     2012-10-08
_journal_name_full     'Acta Crystallographica, Section E'
_journal_year     2012
_journal_volume     68
_journal_issue     11
_journal_page_first     o3126
_journal_page_last     o3126
_journal_paper_category     QO
_journal_paper_doi     10.1107/S1600536812042158
_journal_coeditor_code     IM2405
_publ_contact_author_name     'Fronczek, Frank R.'
_publ_contact_author_address
;
Department of Chemistry
Louisiana State University
Baton Rouge LA 70803-1804  USA
;
_publ_contact_author_email     ffroncz@lsu.edu
_publ_contact_author_fax     '225-578-3458'
_publ_contact_author_phone     '225-578-8270'
_publ_section_title
;
1-(2-Hydroxy-5-methoxyphenyl)-3-methylbut-2-en-1-one
;
_publ_section_title_footnote
;
 CAS Registry 84346--78--1.
;
loop_
    _publ_author_name
    _publ_author_footnote
    _publ_author_address
    'Alexander, Catherine Thomas' .
;
Department of Chemistry
Louisiana State University
Baton Rouge LA 70803-1804  USA
;
    'Vargas, David' .
;
Department of Chemistry
Louisiana State University
Baton Rouge LA 70803-1804  USA
;
    'Fronczek, Frank R.' .
;
Department of Chemistry
Louisiana State University
Baton Rouge LA 70803-1804  USA
;
    'Watkins, Steven F.' .
;
Department of Chemistry
Louisiana State University
Baton Rouge LA 70803-1804  USA
;
_publ_section_synopsis     .
data_I
_audit_creation_method     'WinGX routine CIF_UPDATE'
_chemical_name_systematic
;
1-(2-Hydroxy-5-methoxyphenyl)-3-methylbut-2-en-1-one
;
_chemical_formula_moiety     'C12 H14 O3'
_chemical_formula_sum     'C12 H14 O3'
_chemical_formula_iupac     'C12 H14 O3'
_chemical_formula_weight     206.23
_symmetry_cell_setting     monoclinic
_symmetry_space_group_name_H-M     'P 21/c'
_symmetry_space_group_name_hall     '-P 2ybc'
loop_
    _symmetry_equiv_pos_as_xyz
    'x, y, z'
    '-x, y+1/2, -z+1/2'
    '-x, -y, -z'
    'x, -y-1/2, z-1/2'
_cell_length_a     14.027(3)
_cell_length_b     5.8160(10)
_cell_length_c     12.829(3)
_cell_angle_alpha     90
_cell_angle_beta     91.409(8)
_cell_angle_gamma     90
_cell_volume     1046.3(4)
_cell_formula_units_Z     4
_cell_measurement_reflns_used     3442
_cell_measurement_theta_min     2.5
_cell_measurement_theta_max     32.6
_cell_measurement_temperature     100.0(5)
_cell_measurement_pressure     101.3
_exptl_crystal_description     fragment
_exptl_crystal_colour     yellow
_exptl_crystal_size_max     0.45
_exptl_crystal_size_mid     0.37
_exptl_crystal_size_min     0.23
_exptl_crystal_density_diffrn     1.309
_exptl_crystal_density_method     'not measured'
_exptl_crystal_F_000     440
_exptl_absorpt_coefficient_mu     0.093
_exptl_absorpt_correction_type     multi-scan
_exptl_absorpt_process_details     '(HKL Scalepack; Otwinowski & Minor 1997)'
_exptl_absorpt_correction_T_min     0.9592
_exptl_absorpt_correction_T_max     0.9788
_diffrn_ambient_temperature     100.0(5)
_diffrn_radiation_type     MoK\a
_diffrn_radiation_wavelength     0.71073
_diffrn_radiation_source     'sealed tube'
_diffrn_radiation_monochromator     'horizonally mounted graphite crystal'
_diffrn_measurement_device     'Nonius KappaCCD'
_diffrn_measurement_method     '\f and \w scans '
_diffrn_detector_area_resol_mean     9
_diffrn_reflns_number     6425
_diffrn_reflns_av_R_equivalents     0.0178
_diffrn_reflns_theta_min     3.18
_diffrn_reflns_theta_max     32.59
_diffrn_reflns_theta_full     25
_diffrn_measured_fraction_theta_max     0.993
_diffrn_measured_fraction_theta_full     0.998
_diffrn_reflns_limit_h_min     -21
_diffrn_reflns_limit_h_max     21
_diffrn_reflns_limit_k_min     -8
_diffrn_reflns_limit_k_max     7
_diffrn_reflns_limit_l_min     -19
_diffrn_reflns_limit_l_max     19
_diffrn_standards_number     0
_diffrn_standards_decay_%     ?
_reflns_number_total     3784
_reflns_number_gt     3179
_reflns_threshold_expression     I>2\s(I)
_refine_ls_structure_factor_coef     Fsqd
_refine_ls_matrix_type     full
_refine_ls_R_factor_gt     0.0428
_refine_ls_wR_factor_ref     0.1267
_refine_ls_goodness_of_fit_ref     1.042
_refine_ls_restrained_S_all     1.042
_refine_ls_number_reflns     3784
_refine_ls_number_parameters     143
_refine_ls_number_restraints     0
_refine_ls_number_constraints     0
_refine_ls_hydrogen_treatment     mixed
_refine_ls_weighting_scheme     calc
_refine_ls_weighting_details
         'calc w=1/[\s^2^(Fo^2^)+(0.0692P)^2^+0.2297P] where P=(Fo^2^+2Fc^2^)/3'
_atom_sites_solution_hydrogens     geom
_atom_sites_solution_primary     direct
_atom_sites_solution_secondary     difmap
_refine_ls_shift/su_max     0.001
_refine_diff_density_max     0.432
_refine_diff_density_min     -0.222
_refine_ls_extinction_method     none
loop_
    _atom_type_symbol
    _atom_type_description
    _atom_type_scat_dispersion_real
    _atom_type_scat_dispersion_imag
    _atom_type_scat_source
    C C 0.0033 0.0016 'International Tables Vol C Tables 4.2.6.8 and 6.1.1.4'
    H H 0 0 'International Tables Vol C Tables 4.2.6.8 and 6.1.1.4'
    O O 0.0106 0.006 'International Tables Vol C Tables 4.2.6.8 and 6.1.1.4'
_computing_data_collection     'COLLECT (Nonius, 2000)'
_computing_cell_refinement     'Denzo and Scalepack (Otwinowski & Minor, 1997)'
_computing_data_reduction     'Denzo and Scalepack (Otwinowski & Minor, 1997)'
_computing_structure_solution     'SIR2002 (Burla <i>et al.</i>, 2003)'
_computing_structure_refinement     'SHELXL-97 (Sheldrick, 2008)'
_computing_molecular_graphics     'Ortep-3 for Windows (Farrugia, 1997)'
_computing_publication_material
                                   'WinGX publication routines (Farrugia, 1999)'
loop_
    _atom_site_type_symbol
    _atom_site_label
    _atom_site_fract_x
    _atom_site_fract_y
    _atom_site_fract_z
    _atom_site_U_iso_or_equiv
    _atom_site_adp_type
    _atom_site_calc_flag
    _atom_site_refinement_flags
    _atom_site_occupancy
    _atom_site_symmetry_multiplicity
    _atom_site_disorder_assembly
    _atom_site_disorder_group
    C C1 0.38220(6) 1.03873(14) 0.88580(6) 0.01713(16) Uani d . 1 1 . .
    C C2 0.31710(6) 0.89827(14) 0.93398(6) 0.01652(15) Uani d . 1 1 . .
    H H2 0.3003 0.9281 1.0040 0.020 Uiso calc R 1 1 . .
    C C3 0.27530(6) 0.71019(14) 0.87973(6) 0.01641(15) Uani d . 1 1 . .
    C C4 0.30238(6) 0.66752(15) 0.77617(6) 0.01796(16) Uani d . 1 1 . .
    C C5 0.36779(6) 0.81313(15) 0.72851(6) 0.01992(17) Uani d . 1 1 . .
    H H5 0.3853 0.7853 0.6586 0.024 Uiso calc R 1 1 . .
    C C6 0.40689(6) 0.99610(16) 0.78231(6) 0.01999(17) Uani d . 1 1 . .
    H H6 0.4509 1.0944 0.7491 0.024 Uiso calc R 1 1 . .
    C C7 0.20366(6) 0.55840(14) 0.92711(7) 0.01901(16) Uani d . 1 1 . .
    C C8 0.17084(6) 0.60621(15) 1.03279(7) 0.01893(16) Uani d . 1 1 . .
    H H8 0.1897 0.7485 1.0632 0.023 Uiso calc R 1 1 . .
    C C9 0.11620(6) 0.46622(15) 1.09083(7) 0.01933(16) Uani d . 1 1 . .
    C C10 0.08404(7) 0.54666(17) 1.19537(7) 0.02467(19) Uani d . 1 1 . .
    H H10A 0.1069 0.7037 1.2079 0.037 Uiso calc R 1 1 . .
    H H10B 0.1100 0.4446 1.2498 0.037 Uiso calc R 1 1 . .
    H H10C 0.0142 0.5442 1.1967 0.037 Uiso calc R 1 1 . .
    C C11 0.08255(7) 0.23100(16) 1.05970(8) 0.02593(19) Uani d . 1 1 . .
    H H11A 0.0197 0.2424 1.0251 0.039 Uiso calc R 1 1 . .
    H H11B 0.0781 0.1342 1.1219 0.039 Uiso calc R 1 1 . .
    H H11C 0.1279 0.1625 1.0117 0.039 Uiso calc R 1 1 . .
    C C12 0.40983(6) 1.26466(15) 1.03865(7) 0.02072(17) Uani d . 1 1 . .
    H H12A 0.3425 1.3041 1.0465 0.031 Uiso calc R 1 1 . .
    H H12B 0.4497 1.3925 1.0637 0.031 Uiso calc R 1 1 . .
    H H12C 0.4249 1.1263 1.0794 0.031 Uiso calc R 1 1 . .
    O O1 0.42786(5) 1.22263(11) 0.93148(5) 0.02247(15) Uani d . 1 1 . .
    O O2 0.26717(5) 0.49087(12) 0.71825(5) 0.02388(15) Uani d . 1 1 . .
    H H2A 0.2287(12) 0.416(3) 0.7580(14) 0.052(5) Uiso d . 1 1 . .
    O O3 0.17042(5) 0.39337(13) 0.87547(6) 0.02755(16) Uani d . 1 1 . .
loop_
    _atom_site_aniso_label
    _atom_site_aniso_U_11
    _atom_site_aniso_U_22
    _atom_site_aniso_U_33
    _atom_site_aniso_U_12
    _atom_site_aniso_U_13
    _atom_site_aniso_U_23
    C1 0.0188(3) 0.0184(3) 0.0143(3) -0.0008(3) 0.0011(3) 0.0000(3)
    C2 0.0168(3) 0.0186(3) 0.0142(3) 0.0004(3) 0.0009(3) 0.0004(3)
    C3 0.0166(3) 0.0175(3) 0.0152(3) 0.0007(3) 0.0007(3) 0.0006(3)
    C4 0.0195(3) 0.0188(3) 0.0156(3) 0.0018(3) -0.0008(3) -0.0011(3)
    C5 0.0230(4) 0.0234(4) 0.0134(3) -0.0002(3) 0.0018(3) -0.0006(3)
    C6 0.0226(4) 0.0235(4) 0.0140(3) -0.0026(3) 0.0031(3) 0.0010(3)
    C7 0.0181(3) 0.0192(4) 0.0198(4) -0.0002(3) 0.0004(3) 0.0002(3)
    C8 0.0179(3) 0.0191(3) 0.0199(4) -0.0006(3) 0.0027(3) 0.0002(3)
    C9 0.0157(3) 0.0199(4) 0.0224(4) 0.0013(3) 0.0007(3) 0.0035(3)
    C10 0.0241(4) 0.0267(4) 0.0236(4) -0.0015(3) 0.0071(3) 0.0029(3)
    C11 0.0265(4) 0.0208(4) 0.0305(5) -0.0040(3) 0.0023(4) 0.0039(3)
    C12 0.0243(4) 0.0223(4) 0.0157(3) -0.0029(3) 0.0026(3) -0.0027(3)
    O1 0.0286(3) 0.0238(3) 0.0153(3) -0.0094(2) 0.0052(2) -0.0030(2)
    O2 0.0301(3) 0.0225(3) 0.0190(3) -0.0042(3) 0.0017(3) -0.0051(2)
    O3 0.0317(4) 0.0260(3) 0.0251(3) -0.0101(3) 0.0034(3) -0.0049(3)
_geom_special_details
;
All e.s.d.'s (except the e.s.d. in the dihedral angle between two l.s. planes)
are estimated using the full covariance matrix. The cell e.s.d.'s are taken
into account individually in the estimation of e.s.d.'s in distances, angles
and torsion angles; correlations between e.s.d.'s in cell parameters are only
used when they are defined by crystal symmetry. An approximate (isotropic)
treatment of cell e.s.d.'s is used for estimating e.s.d.'s involving l.s.
planes.
;
loop_
    _geom_bond_atom_site_label_1
    _geom_bond_atom_site_label_2
    _geom_bond_site_symmetry_2
    _geom_bond_distance
    _geom_bond_publ_flag
    C1 O1 . 1.3708(10) ?
    C1 C2 . 1.3824(11) ?
    C1 C6 . 1.4023(12) ?
    C2 C3 . 1.4159(11) ?
    C2 H2 . 0.95 ?
    C3 C4 . 1.4127(12) ?
    C3 C7 . 1.4795(12) ?
    C4 O2 . 1.3540(10) ?
    C4 C5 . 1.4002(12) ?
    C5 C6 . 1.3751(12) ?
    C5 H5 . 0.95 ?
    C6 H6 . 0.95 ?
    C7 O3 . 1.2499(11) ?
    C7 C8 . 1.4690(12) ?
    C8 C9 . 1.3538(12) ?
    C8 H8 . 0.95 ?
    C9 C11 . 1.4982(13) ?
    C9 C10 . 1.5003(13) ?
    C10 H10A . 0.98 ?
    C10 H10B . 0.98 ?
    C10 H10C . 0.98 ?
    C11 H11A . 0.98 ?
    C11 H11B . 0.98 ?
    C11 H11C . 0.98 ?
    C12 O1 . 1.4251(11) ?
    C12 H12A . 0.98 ?
    C12 H12B . 0.98 ?
    C12 H12C . 0.98 ?
    O2 H2A . 0.870(18) ?
loop_
    _geom_angle_atom_site_label_1
    _geom_angle_atom_site_label_2
    _geom_angle_atom_site_label_3
    _geom_angle_site_symmetry_1
    _geom_angle_site_symmetry_3
    _geom_angle
    _geom_angle_publ_flag
    O1 C1 C2 . . 125.22(7) ?
    O1 C1 C6 . . 114.77(7) ?
    C2 C1 C6 . . 120.00(8) ?
    C1 C2 C3 . . 120.46(7) ?
    C1 C2 H2 . . 119.8 ?
    C3 C2 H2 . . 119.8 ?
    C4 C3 C2 . . 118.71(7) ?
    C4 C3 C7 . . 118.86(7) ?
    C2 C3 C7 . . 122.43(7) ?
    O2 C4 C5 . . 116.96(8) ?
    O2 C4 C3 . . 123.13(8) ?
    C5 C4 C3 . . 119.91(8) ?
    C6 C5 C4 . . 120.43(8) ?
    C6 C5 H5 . . 119.8 ?
    C4 C5 H5 . . 119.8 ?
    C5 C6 C1 . . 120.48(8) ?
    C5 C6 H6 . . 119.8 ?
    C1 C6 H6 . . 119.8 ?
    O3 C7 C8 . . 120.88(8) ?
    O3 C7 C3 . . 119.26(8) ?
    C8 C7 C3 . . 119.85(7) ?
    C9 C8 C7 . . 126.04(8) ?
    C9 C8 H8 . . 117 ?
    C7 C8 H8 . . 117 ?
    C8 C9 C11 . . 125.55(8) ?
    C8 C9 C10 . . 119.40(8) ?
    C11 C9 C10 . . 115.05(8) ?
    C9 C10 H10A . . 109.5 ?
    C9 C10 H10B . . 109.5 ?
    H10A C10 H10B . . 109.5 ?
    C9 C10 H10C . . 109.5 ?
    H10A C10 H10C . . 109.5 ?
    H10B C10 H10C . . 109.5 ?
    C9 C11 H11A . . 109.5 ?
    C9 C11 H11B . . 109.5 ?
    H11A C11 H11B . . 109.5 ?
    C9 C11 H11C . . 109.5 ?
    H11A C11 H11C . . 109.5 ?
    H11B C11 H11C . . 109.5 ?
    O1 C12 H12A . . 109.5 ?
    O1 C12 H12B . . 109.5 ?
    H12A C12 H12B . . 109.5 ?
    O1 C12 H12C . . 109.5 ?
    H12A C12 H12C . . 109.5 ?
    H12B C12 H12C . . 109.5 ?
    C1 O1 C12 . . 117.01(7) ?
    C4 O2 H2A . . 106.4(12) ?
loop_
    _geom_torsion_atom_site_label_1
    _geom_torsion_atom_site_label_2
    _geom_torsion_atom_site_label_3
    _geom_torsion_atom_site_label_4
    _geom_torsion_site_symmetry_1
    _geom_torsion_site_symmetry_2
    _geom_torsion_site_symmetry_3
    _geom_torsion_site_symmetry_4
    _geom_torsion
    _geom_torsion_publ_flag
    O1 C1 C2 C3 . . . . -178.95(8) ?
    C6 C1 C2 C3 . . . . 0.33(13) ?
    C1 C2 C3 C4 . . . . 0.82(12) ?
    C1 C2 C3 C7 . . . . -178.54(8) ?
    C2 C3 C4 O2 . . . . 179.35(7) ?
    C7 C3 C4 O2 . . . . -1.28(12) ?
    C2 C3 C4 C5 . . . . -1.39(12) ?
    C7 C3 C4 C5 . . . . 177.99(8) ?
    O2 C4 C5 C6 . . . . -179.87(8) ?
    C3 C4 C5 C6 . . . . 0.82(13) ?
    C4 C5 C6 C1 . . . . 0.34(13) ?
    O1 C1 C6 C5 . . . . 178.43(8) ?
    C2 C1 C6 C5 . . . . -0.92(13) ?
    C4 C3 C7 O3 . . . . 1.59(12) ?
    C2 C3 C7 O3 . . . . -179.06(8) ?
    C4 C3 C7 C8 . . . . -176.96(7) ?
    C2 C3 C7 C8 . . . . 2.39(12) ?
    O3 C7 C8 C9 . . . . 11.11(14) ?
    C3 C7 C8 C9 . . . . -170.37(8) ?
    C7 C8 C9 C11 . . . . 2.89(14) ?
    C7 C8 C9 C10 . . . . -176.50(8) ?
    C2 C1 O1 C12 . . . . 3.14(12) ?
    C6 C1 O1 C12 . . . . -176.18(8) ?
loop_
    _geom_hbond_atom_site_label_D
    _geom_hbond_atom_site_label_H
    _geom_hbond_atom_site_label_A
    _geom_hbond_site_symmetry_A
    _geom_hbond_distance_DH
    _geom_hbond_distance_HA
    _geom_hbond_distance_DA
    _geom_hbond_angle_DHA
    O2 H2A O3 . 0.87(2) 1.74(2) 2.5230(10)
                                         149(2)
_iucr_refine_instructions_details
;
TITL cltsfw (C12 H14 O3) in P 21/c
CELL  0.71073  14.027   5.8160  12.829   90.000   91.409   90.000
ZERR     4.00   0.003   0.0010   0.003    0.000    0.008    0.000
LATT   1
SYMM  - X, 1/2 + Y, 1/2 - Z
SFAC  C    H    O
UNIT  48   56   12
MERG   2
ACTA 50
SIZE   0.23  0.37  0.45
CONF
TEMP  -173
BOND   $H
HTAB   O2  O3
MPLA  6  C1 > C6  C7 O1 O2 O3
MPLA  4  C8 > C11  C7 O3
MPLA  4  C3 C7 C8 O3
MPLA  9  C1 > C7 O1 O2   C8 O3 H2A
FMAP   2
PLAN   5
OMIT  2 0 0
L.S.  10
WGHT    0.069200    0.229700
FVAR       1.67353
C1    1    0.382199    1.038728    0.885796    11.00000    0.01876    0.01839 =
         0.01429    0.00003    0.00113   -0.00085
C2    1    0.317101    0.898267    0.933976    11.00000    0.01683    0.01860 =
         0.01416    0.00039    0.00089    0.00041
AFIX  43
H2    2    0.300295    0.928141    1.003970    11.00000   -1.20000
AFIX   0
C3    1    0.275299    0.710187    0.879725    11.00000    0.01662    0.01745 =
         0.01518    0.00063    0.00074    0.00075
C4    1    0.302378    0.667519    0.776167    11.00000    0.01945    0.01879 =
         0.01557   -0.00115   -0.00084    0.00181
C5    1    0.367792    0.813129    0.728514    11.00000    0.02302    0.02339 =
         0.01343   -0.00056    0.00183   -0.00016
AFIX  43
H5    2    0.385280    0.785334    0.658561    11.00000   -1.20000
AFIX   0
C6    1    0.406887    0.996104    0.782310    11.00000    0.02257    0.02348 =
         0.01403    0.00104    0.00309   -0.00259
AFIX  43
H6    2    0.450940    1.094353    0.749129    11.00000   -1.20000
AFIX   0
C7    1    0.203656    0.558396    0.927112    11.00000    0.01808    0.01920 =
         0.01977    0.00021    0.00043   -0.00025
C8    1    0.170836    0.606206    1.032788    11.00000    0.01790    0.01911 =
         0.01990    0.00017    0.00270   -0.00061
AFIX  43
H8    2    0.189698    0.748532    1.063216    11.00000   -1.20000
AFIX   0
C9    1    0.116198    0.466219    1.090831    11.00000    0.01574    0.01987 =
         0.02239    0.00353    0.00075    0.00130
C10   1    0.084043    0.546663    1.195373    11.00000    0.02407    0.02665 =
         0.02362    0.00293    0.00711   -0.00152
AFIX 137
H10A  2    0.106866    0.703735    1.207919    11.00000   -1.50000
H10B  2    0.110033    0.444595    1.249804    11.00000   -1.50000
H10C  2    0.014225    0.544205    1.196685    11.00000   -1.50000
AFIX   0
C11   1    0.082551    0.230997    1.059705    11.00000    0.02655    0.02078 =
         0.03054    0.00391    0.00231   -0.00396
AFIX 137
H11A  2    0.019668    0.242365    1.025083    11.00000   -1.50000
H11B  2    0.078105    0.134213    1.121927    11.00000   -1.50000
H11C  2    0.127869    0.162548    1.011743    11.00000   -1.50000
AFIX   0
C12   1    0.409833    1.264663    1.038645    11.00000    0.02428    0.02229 =
         0.01568   -0.00272    0.00255   -0.00286
AFIX 137
H12A  2    0.342463    1.304107    1.046467    11.00000   -1.50000
H12B  2    0.449742    1.392453    1.063722    11.00000   -1.50000
H12C  2    0.424901    1.126334    1.079442    11.00000   -1.50000
AFIX   0
O1    3    0.427857    1.222628    0.931482    11.00000    0.02857    0.02376 =
         0.01529   -0.00302    0.00517   -0.00942
O2    3    0.267172    0.490872    0.718247    11.00000    0.03013    0.02254 =
         0.01901   -0.00508    0.00172   -0.00417
H2A   2    0.228723    0.415565    0.758037    11.00000    0.05227
O3    3    0.170419    0.393369    0.875473    11.00000    0.03165    0.02601 =
         0.02512   -0.00489    0.00336   -0.01006
HKLF    4
REM  cltsfw (C12 H14 O3) in P 21/c
REM R1 =  0.0428 for   3179 Fo > 4sig(Fo)  and  0.0522 for all   3784 data
REM    143 parameters refined using      0 restraints
END
WGHT      0.0664      0.2350
REM Highest difference peak  0.432,  deepest hole -0.222,  1-sigma level  0.051
Q1    1   0.3982  1.0082  0.8403  11.00000  0.05    0.43
Q2    1   0.1385  0.5359  1.0576  11.00000  0.05    0.38
Q3    1   0.2412  0.6377  0.9018  11.00000  0.05    0.38
Q4    1   0.3356  0.7377  0.7562  11.00000  0.05    0.37
Q5    1   0.2926  0.6815  0.8332  11.00000  0.05    0.37
;
