# Supplementary material for: 1-(2-Hy­droxy-5-meth­oxy­phen­yl)-3-methyl­but-2-en-1-one
Source: Acta Crystallogr Sect E Struct Rep Online. 2012 Oct 13;68(Pt 11):o3126. doi: 10.1107/S1600536812042158 (PMC3515231; doi:10.1107/S1600536812042158)
Supplement: Supplementary file 2 [file e-68-o3126-Isup2.hkl]

#
# h,k,l, Fc-squared, Fo-squared, sigma(Fo-squared) and status flag
#
data_I
_shelx_title ' cltsfw (C12 H14 O3) in P 21/c'
_shelx_refln_list_code          4
_shelx_F_calc_maximum       94.72
_exptl_crystal_F_000       440.00
_reflns_d_resolution_high  0.6597
 
loop_
 _symmetry_equiv_pos_as_xyz
 'x, y, z'
 '-x, y+1/2, -z+1/2'
 '-x, -y, -z'
 'x, -y-1/2, z-1/2'
 
_cell_length_a    14.0270
_cell_length_b     5.8160
_cell_length_c    12.8290
_cell_angle_alpha  90.000
_cell_angle_beta   91.409
_cell_angle_gamma  90.000
 
_shelx_F_squared_multiplier     1.000
 
loop_
 _refln_index_h
 _refln_index_k
 _refln_index_l
 _refln_F_squared_calc
 _refln_F_squared_meas
 _refln_F_squared_sigma
 _refln_observed_status
   3   0   0       51.74       53.06      0.96 o
   4   0   0     5222.93     5052.84    122.33 o
   5   0   0      163.65      138.85      2.54 o
   6   0   0     2106.86     2036.91     31.82 o
   7   0   0     1287.71     1304.32     19.42 o
   8   0   0      635.24      635.56      9.64 o
   9   0   0      734.06      769.72     12.27 o
  10   0   0      889.61     1006.37     15.92 o
  11   0   0      384.48      396.17      7.61 o
  12   0   0      190.41      188.55      4.76 o
  13   0   0       14.20       15.70      1.51 o
  14   0   0        5.31        8.82      1.28 o
  15   0   0       13.34       19.45      1.74 o
  16   0   0        1.64        1.07      1.04 o
  17   0   0        9.32        6.91      1.79 o
  18   0   0        3.15        3.32      1.96 o
  19   0   0       75.37       80.44      5.04 o
  20   0   0      117.75      112.24      7.22 o
  21   0   0       93.49       83.15      7.08 o
   1   1   0      569.60      579.91      6.92 o
   2   1   0      190.45      206.85      3.88 o
   3   1   0     7376.09     7032.50    128.17 o
   4   1   0     3159.24     3121.91     62.97 o
   5   1   0      872.04      892.07      9.95 o
   6   1   0        3.42        4.17      0.19 o
   7   1   0      232.81      229.72      2.81 o
   8   1   0       21.88       17.69      0.40 o
   9   1   0      167.51      167.63      3.08 o
  10   1   0      258.13      260.74      3.46 o
  11   1   0      403.83      410.82      6.17 o
  12   1   0        4.03        3.93      0.49 o
  13   1   0      107.77      114.52      2.55 o
  14   1   0       27.98       29.66      3.97 o
  15   1   0       39.06       37.49      1.41 o
  16   1   0        2.55        4.49      1.02 o
  17   1   0        0.02        0.49      1.08 o
  18   1   0       15.01       13.74      2.11 o
  19   1   0        0.03       -0.86      1.09 o
  20   1   0       15.75       18.23      1.67 o
  21   1   0        1.05        2.33      1.36 o
   0   2   0      222.77      226.62      3.43 o
   1   2   0      972.90      974.20     11.30 o
   2   2   0      888.68      898.05     10.52 o
   3   2   0      383.90      427.50      4.99 o
   4   2   0        5.41        0.58      0.15 o
   5   2   0       13.78        6.73      0.77 o
   6   2   0       42.52       48.52      0.92 o
   7   2   0       81.14       80.48      1.18 o
   8   2   0      382.12      422.53      4.98 o
   9   2   0       20.28       20.14      0.48 o
  10   2   0       29.57       32.21      0.71 o
  11   2   0        2.72        2.96      0.59 o
  12   2   0       31.75       31.37      0.77 o
  13   2   0        1.01        0.89      0.72 o
  14   2   0      261.16      275.74      5.01 o
  15   2   0       95.19       99.54      2.60 o
  16   2   0        3.80        3.54      1.05 o
  17   2   0       18.67       19.90      1.03 o
  18   2   0       50.58       47.56      2.17 o
  19   2   0        1.32        0.85      1.11 o
  20   2   0        4.81        6.03      2.65 o
   1   3   0       55.85       58.00      1.64 o
   2   3   0       40.78       32.92      1.03 o
   3   3   0      510.81      521.87      5.84 o
   4   3   0        2.23        5.03      0.73 o
   5   3   0      337.30      340.66      3.97 o
   6   3   0       23.09       29.71      0.56 o
   7   3   0       94.65       88.56      1.33 o
   8   3   0       79.22       72.97      1.57 o
   9   3   0     1205.98     1248.68     14.85 o
  10   3   0      281.30      272.79      4.07 o
  11   3   0      122.71      122.46      2.03 o
  12   3   0       48.06       45.46      1.06 o
  13   3   0       84.72       81.84      1.61 o
  14   3   0        0.14       -0.70      0.70 o
  15   3   0      102.51       97.18      3.20 o
  16   3   0       11.97        9.82      1.38 o
  17   3   0       80.42       86.68      7.52 o
  18   3   0        6.31        6.66      1.15 o
  19   3   0       76.89       76.98      2.78 o
   0   4   0      875.52      923.97     16.71 o
   1   4   0      208.57      219.91      2.99 o
   2   4   0      246.73      252.86      3.90 o
   3   4   0      175.43      194.32      2.27 o
   4   4   0       22.03       31.62      0.48 o
   5   4   0        9.25        8.50      0.40 o
   6   4   0     2606.53     2713.18    104.40 o
   7   4   0       49.86       43.86      0.79 o
   8   4   0      300.15      292.19      3.92 o
   9   4   0        2.81        3.40      0.61 o
  10   4   0       81.93       78.37      1.45 o
  11   4   0        0.05        0.03      0.46 o
  12   4   0        4.94        5.11      0.62 o
  13   4   0      181.10      183.71      3.60 o
  14   4   0       84.23       90.81      2.65 o
  15   4   0      174.17      191.50      4.77 o
  16   4   0       54.16       57.29      2.43 o
  17   4   0       13.78       13.56      1.54 o
  18   4   0        9.70        9.84      1.63 o
   1   5   0      123.79      117.10      1.94 o
   2   5   0      285.02      308.62      4.62 o
   3   5   0      318.83      305.83      7.23 o
   4   5   0        9.64        7.80      0.32 o
   5   5   0        7.88        4.63      0.60 o
   6   5   0       52.71       47.66      1.50 o
   7   5   0      134.29      140.87      2.13 o
   8   5   0      109.79      116.82      2.19 o
   9   5   0        0.03       -0.08      0.27 o
  10   5   0       10.75       11.26      0.51 o
  11   5   0        6.83        7.84      2.57 o
  12   5   0       14.66       16.37      1.72 o
  13   5   0        0.83        1.04      0.82 o
  14   5   0       13.50       15.89      1.50 o
  15   5   0       15.18       15.47      1.54 o
  16   5   0       56.80       59.22      3.30 o
  17   5   0        6.05        3.68      1.39 o
   0   6   0       28.19       24.24      1.41 o
   1   6   0       46.94       41.73      1.16 o
   2   6   0       18.82       16.56      0.73 o
   3   6   0      143.73      144.97      3.02 o
   4   6   0       23.04       20.68      0.76 o
   5   6   0       46.82       51.20      1.09 o
   6   6   0       20.51       20.90      0.89 o
   7   6   0        9.79       11.10      0.55 o
   8   6   0      205.14      215.78      6.11 o
   9   6   0        6.52        4.45      0.75 o
  10   6   0        1.05        0.63      0.71 o
  11   6   0        1.97        2.43      0.74 o
  12   6   0      111.47      113.85      3.15 o
  13   6   0        3.64        4.31      1.41 o
  14   6   0        0.02       -0.05      0.78 o
  15   6   0        0.54       -0.55      1.22 o
   1   7   0        8.71        7.26      0.64 o
   2   7   0        0.66        0.60      0.57 o
   3   7   0       20.18       19.08      0.84 o
   4   7   0        3.41        2.68      0.65 o
   5   7   0       41.82       43.12      1.57 o
   6   7   0       20.21       22.79      1.48 o
   7   7   0        0.01       -1.22      1.22 o
   8   7   0        0.04       -0.14      1.07 o
   9   7   0       76.56       84.13      3.29 o
  10   7   0        8.80        6.73      1.33 o
  11   7   0       15.93       18.25      2.71 o
  12   7   0        0.18       -1.32      1.67 o
   0   8   0        6.29        6.36      1.11 o
   1   8   0        1.30        1.03      0.64 o
   2   8   0        2.43        3.57      0.75 o
   3   8   0        7.05        6.66      0.96 o
   4   8   0        0.27        0.68      1.10 o
   5   8   0        7.12        7.46      1.37 o
   6   8   0       10.14       10.49      1.32 o
   7   8   0       54.85       58.96      4.22 o
   8   8   0        8.92        4.58      1.74 o
 -21   1   1       70.50       59.92      3.43 o
 -20   1   1        1.22        2.71      2.16 o
 -19   1   1        0.06        0.72      1.57 o
 -18   1   1       40.27       38.76      3.27 o
 -17   1   1      102.14      104.72      2.87 o
 -16   1   1       26.53       25.72      1.15 o
 -15   1   1       15.95       15.11      1.08 o
 -14   1   1       31.84       29.38      1.54 o
 -13   1   1       17.38       15.11      0.83 o
 -12   1   1       74.96       77.70      1.59 o
 -11   1   1      345.39      376.77     11.83 o
 -10   1   1      149.30      149.69      2.49 o
  -9   1   1       71.01       65.94      1.21 o
  -8   1   1      475.55      499.88      6.23 o
  -7   1   1      536.51      587.70      7.37 o
  -6   1   1     1051.35     1115.42     12.82 o
  -5   1   1       27.96       32.24      0.52 o
  -4   1   1       18.24       18.80      0.44 o
  -3   1   1      910.49      850.58     10.37 o
  -2   1   1     1475.57     1477.84     17.27 o
  -1   1   1     1995.51     1937.35     27.77 o
   0   1   1      938.25      894.84      9.67 o
   1   1   1     4389.48     4368.65     92.96 o
   2   1   1        7.52        8.75      0.48 o
   4   1   1       50.20       61.50      0.95 o
   5   1   1      794.05      793.98      8.40 o
   6   1   1        4.55        2.62      0.20 o
   7   1   1      276.85      313.65      3.55 o
   8   1   1       73.02       71.49      1.04 o
   9   1   1       46.71       51.10      0.90 o
  10   1   1       70.75       62.87      1.75 o
  11   1   1       16.91       17.64      0.55 o
  12   1   1       95.77       97.95      1.79 o
  13   1   1      203.08      222.62      3.93 o
  14   1   1       25.58       22.99      2.02 o
  15   1   1        0.01        1.43      0.83 o
  16   1   1       11.26       12.13      1.04 o
  17   1   1       40.71       38.96      3.54 o
  18   1   1        0.10       -0.87      0.87 o
  19   1   1        0.13       -0.97      1.15 o
  20   1   1        2.77        3.51      1.34 o
  21   1   1        5.82        3.46      1.48 o
 -20   2   1        1.28        1.64      1.05 o
 -19   2   1        0.00        0.10      0.94 o
 -18   2   1        0.79        2.45      0.85 o
 -17   2   1        0.06        0.48      0.89 o
 -16   2   1        9.23        9.80      0.92 o
 -15   2   1       96.21       94.97      2.75 o
 -14   2   1       15.40       15.37      0.86 o
 -13   2   1      107.56      107.83      3.08 o
 -12   2   1       29.56       26.36      0.68 o
 -11   2   1       69.59       67.25      1.34 o
 -10   2   1        6.74        5.66      0.44 o
  -9   2   1       30.37       30.42      0.76 o
  -8   2   1        2.46        3.07      0.34 o
  -7   2   1        7.02        4.84      0.23 o
  -6   2   1        1.28        0.77      0.20 o
  -5   2   1       17.08       15.05      0.69 o
  -4   2   1       10.04       14.70      0.29 o
  -3   2   1      284.99      274.03      3.14 o
  -2   2   1       21.57       21.77      0.37 o
  -1   2   1       93.93       85.63      1.77 o
   0   2   1      264.82      271.25      7.63 o
   1   2   1      701.17      678.80     20.51 o
   2   2   1       47.47       56.45      0.75 o
   3   2   1        7.66        8.85      0.24 o
   4   2   1      944.72      983.93     10.25 o
   5   2   1      594.87      638.33      6.66 o
   6   2   1      442.73      471.63      5.55 o
   7   2   1      454.47      426.26      4.74 o
   8   2   1        0.10        0.76      0.28 o
   9   2   1       93.39       89.53      1.42 o
  10   2   1      332.76      331.78      4.59 o
  11   2   1       77.31       75.12      1.47 o
  12   2   1      430.91      437.46      9.36 o
  13   2   1       13.65       12.52      1.29 o
  14   2   1        1.99        1.89      0.68 o
  15   2   1        8.32        8.11      0.84 o
  16   2   1        1.40        0.00      1.63 o
  17   2   1        1.20        1.73      1.38 o
  18   2   1        4.37        2.75      1.12 o
  19   2   1        4.65        4.13      0.97 o
  20   2   1       68.21       70.14      4.78 o
 -19   3   1        0.81        2.02      0.99 o
 -18   3   1       18.48       22.44      1.71 o
 -17   3   1       21.63       29.29      3.95 o
 -16   3   1        1.26        1.18      1.61 o
 -15   3   1        0.32       -0.33      0.56 o
 -14   3   1       48.67       48.72      2.59 o
 -13   3   1       13.05       12.16      0.92 o
 -12   3   1      140.11      148.53      3.48 o
 -11   3   1       11.67        8.86      0.47 o
 -10   3   1       34.36       37.80      0.88 o
  -9   3   1       12.99       13.93      0.72 o
  -8   3   1        1.35        2.53      0.61 o
  -7   3   1       10.38        5.55      0.35 o
  -6   3   1      163.60      152.04      2.16 o
  -5   3   1      283.52      280.96      3.80 o
  -4   3   1        0.80        0.85      0.14 o
  -3   3   1      126.52      115.42      1.47 o
  -2   3   1      604.24      613.56      7.04 o
  -1   3   1      299.58      359.14      4.27 o
   0   3   1       10.01       10.07      0.30 o
   1   3   1       47.42       42.06      0.92 o
   2   3   1       48.93       69.91      0.96 o
   3   3   1      765.23      843.57     12.18 o
   4   3   1       53.39       60.83      0.88 o
   5   3   1       44.52       38.72      0.97 o
   6   3   1        3.24        3.24      1.14 o
   7   3   1       18.68       10.38      0.33 o
   8   3   1      127.17      146.07      2.01 o
   9   3   1     1778.09     1808.34     23.37 o
  10   3   1        0.72        0.42      0.43 o
  11   3   1      230.77      243.96      3.45 o
  12   3   1       76.16       76.54      1.48 o
  13   3   1       91.68       90.86      5.41 o
  14   3   1        0.06       -0.37      0.75 o
  15   3   1        1.50        1.46      0.69 o
  16   3   1       42.36       41.62      1.52 o
  17   3   1        0.14        0.90      0.84 o
  18   3   1      123.04      129.25      4.45 o
  19   3   1       10.45       12.00      1.47 o
 -18   4   1        2.63        0.11      1.03 o
 -17   4   1        1.72        1.33      1.66 o
 -16   4   1       96.48      116.87      3.46 o
 -15   4   1        2.43        1.91      0.66 o
 -14   4   1       10.87       13.12      1.65 o
 -13   4   1        3.27        2.84      0.50 o
 -12   4   1      237.43      239.56      4.30 o
 -11   4   1       44.57       44.24      1.14 o
 -10   4   1       64.34       63.19      2.27 o
  -9   4   1       18.88       16.96      0.58 o
  -8   4   1      178.43      182.74      2.79 o
  -7   4   1      287.75      285.98      3.92 o
  -6   4   1      642.84      626.62     12.45 o
  -5   4   1      136.19      121.72      1.55 o
  -4   4   1      616.37      638.42     13.53 o
  -3   4   1       54.05       54.94      0.72 o
  -2   4   1       84.20      115.41      1.50 o
  -1   4   1       94.56       83.59      1.42 o
   0   4   1       90.68      101.66      1.93 o
   1   4   1        5.28        4.45      0.23 o
   2   4   1       45.82       39.43      0.82 o
   3   4   1        7.39        7.76      0.69 o
   4   4   1       13.33        7.73      0.24 o
   5   4   1      387.37      426.59      4.66 o
   6   4   1      374.05      365.61      4.28 o
   7   4   1      289.97      291.53      3.63 o
   8   4   1      363.68      355.12      7.19 o
   9   4   1       28.25       22.61      0.68 o
  10   4   1       14.48       16.92      0.50 o
  11   4   1       18.28       20.63      0.77 o
  12   4   1       45.35       44.01      1.33 o
  13   4   1        6.22        6.63      0.82 o
  14   4   1        0.77        1.32      0.57 o
  15   4   1        0.00       -0.08      0.33 o
  16   4   1        0.44        1.14      1.04 o
  17   4   1        0.00       -0.12      0.86 o
  18   4   1        0.07        1.44      1.22 o
 -17   5   1        0.00       -2.19      2.19 o
 -16   5   1       25.14       27.47      1.93 o
 -15   5   1       44.38       40.81      2.03 o
 -14   5   1        1.45        2.83      0.78 o
 -13   5   1        0.29       -0.51      0.61 o
 -12   5   1       96.83      102.24      2.57 o
 -11   5   1       64.18       67.72      2.67 o
 -10   5   1       64.23       64.18      1.45 o
  -9   5   1       29.88       29.81      1.21 o
  -8   5   1       31.61       33.70      0.94 o
  -7   5   1        7.80        6.45      0.28 o
  -6   5   1      205.15      213.98      2.78 o
  -5   5   1      749.61      804.54      9.75 o
  -4   5   1      201.54      212.88      6.22 o
  -3   5   1     1738.92     1773.05     24.46 o
  -2   5   1       32.74       27.34      0.75 o
  -1   5   1       40.66       34.85      0.77 o
   0   5   1       71.85       76.01      1.56 o
   1   5   1        7.67        9.40      0.47 o
   2   5   1        4.45        5.07      0.25 o
   3   5   1       27.01       27.81      1.92 o
   4   5   1      524.03      528.47      8.29 o
   5   5   1        9.87       10.18      1.63 o
   6   5   1      275.81      266.58      3.39 o
   7   5   1       12.01       12.35      0.48 o
   8   5   1       73.12       80.27      1.46 o
   9   5   1       46.62       48.01      1.24 o
  10   5   1        2.80        2.04      0.33 o
  11   5   1       84.50       82.67      2.32 o
  12   5   1       33.30       34.18      1.65 o
  13   5   1        4.69        5.64      1.49 o
  14   5   1        8.62       11.40      1.20 o
  15   5   1       43.58       47.19      2.25 o
  16   5   1       39.97       39.10      2.27 o
  17   5   1        2.65        1.18      1.62 o
 -15   6   1        8.24        6.18      1.16 o
 -14   6   1        0.48        3.26      1.27 o
 -13   6   1       56.34       58.39      2.31 o
 -12   6   1        1.44        0.87      0.91 o
 -11   6   1        6.42        6.56      0.95 o
 -10   6   1        8.85        9.22      1.33 o
  -9   6   1       62.39       69.24      2.40 o
  -8   6   1       10.27       12.54      0.76 o
  -7   6   1       76.02       80.91      1.85 o
  -6   6   1       47.40       50.63      1.51 o
  -5   6   1      121.27      132.80      2.71 o
  -4   6   1        1.22        1.14      0.40 o
  -3   6   1       26.49       22.85      0.91 o
  -2   6   1      155.07      146.27      2.75 o
  -1   6   1       71.49       71.09      1.61 o
   0   6   1       51.13       47.38      1.24 o
   1   6   1      196.32      213.80      4.20 o
   2   6   1        0.76        0.92      0.49 o
   3   6   1       18.25       19.29      0.79 o
   4   6   1        2.46        2.99      0.25 o
   5   6   1        1.26        1.79      0.32 o
   6   6   1        1.50        1.60      0.47 o
   7   6   1       26.57       27.68      0.80 o
   8   6   1        0.06       -0.56      0.86 o
   9   6   1       28.98       32.34      3.94 o
  10   6   1       55.31       55.34      1.70 o
  11   6   1        4.61        4.41      0.95 o
  12   6   1       27.40       29.60      2.95 o
  13   6   1        0.06        0.00      1.20 o
  14   6   1       52.66       48.65      3.43 o
  15   6   1        2.15        3.32      1.74 o
 -11   7   1        2.32        1.11      1.43 o
 -10   7   1        0.59        0.92      1.10 o
  -9   7   1       10.64        8.23      1.61 o
  -8   7   1        4.91        4.89      1.03 o
  -7   7   1        1.01        0.57      1.04 o
  -6   7   1        4.60        5.13      1.25 o
  -5   7   1       18.19       15.93      0.95 o
  -4   7   1       52.32       53.84      1.67 o
  -3   7   1        2.86        4.60      0.56 o
  -2   7   1       76.67       80.66      2.36 o
  -1   7   1        5.31        4.10      0.58 o
   0   7   1        4.74        4.08      0.58 o
   1   7   1        4.62        5.40      0.67 o
   2   7   1       19.56       18.20      0.87 o
   3   7   1        0.57        1.18      0.53 o
   4   7   1        0.01        0.50      0.46 o
   5   7   1        4.12        7.82      0.70 o
   6   7   1        5.92        6.36      1.09 o
   7   7   1        0.14        0.96      1.06 o
   8   7   1       18.92       18.25      1.84 o
   9   7   1       40.72       42.81      3.52 o
  10   7   1       12.06       12.73      1.31 o
  11   7   1        5.02        2.68      0.93 o
  12   7   1       19.49       16.25      1.43 o
  -8   8   1        0.04       -0.28      2.17 o
  -7   8   1        0.95        0.07      0.97 o
  -6   8   1      133.98      130.12      5.86 o
  -5   8   1       20.30       20.30      1.56 o
  -4   8   1       12.81       12.94      1.68 o
  -3   8   1        5.30        4.71      1.24 o
  -2   8   1       75.49       73.12      2.66 o
  -1   8   1        0.91        1.00      0.71 o
   0   8   1        8.82        8.75      0.88 o
   1   8   1        3.51        4.25      0.81 o
   2   8   1       23.27       24.36      1.24 o
   3   8   1        3.63        3.21      0.86 o
   4   8   1       36.97       41.03      2.76 o
   5   8   1       11.77       10.88      1.85 o
   6   8   1        2.08        0.89      1.32 o
   7   8   1       13.04       12.51      1.95 o
   8   8   1        1.36       -2.04      2.04 o
 -21   0   2        0.40        0.18      1.51 o
 -20   0   2       17.90       17.75      2.16 o
 -19   0   2       10.09       11.08      2.31 o
 -18   0   2      224.74      236.38     10.66 o
 -17   0   2        3.42        5.07      1.43 o
 -16   0   2        0.06       -1.57      1.57 o
 -15   0   2        9.27        7.96      0.71 o
 -14   0   2       24.10       23.48      1.04 o
 -13   0   2        0.17        1.00      0.21 o
 -12   0   2      176.19      197.52      5.04 o
 -11   0   2      220.27      227.83      5.23 o
 -10   0   2       17.12       19.87      0.75 o
  -9   0   2      888.52      969.93     16.00 o
  -8   0   2     3767.46     3996.73     80.09 o
  -7   0   2      638.49      670.68     11.14 o
  -6   0   2       75.17       71.59      1.41 o
  -5   0   2     1667.85     1609.52     29.72 o
  -4   0   2      537.61      531.17      9.92 o
  -3   0   2       74.41      105.88      2.34 o
  -2   0   2     6984.36     6680.04    154.33 o
  -1   0   2     1057.82     1039.63     18.50 o
   0   0   2      151.42      144.54      4.02 o
   1   0   2     3419.01     3331.87    135.21 o
   2   0   2     1618.96     1588.49     31.44 o
   3   0   2     8600.45     8339.72    195.36 o
   4   0   2     4345.00     4400.06    111.78 o
   5   0   2      306.37      314.53      5.72 o
   6   0   2      676.20      706.42     11.75 o
   7   0   2     1260.50     1281.11     20.96 o
   8   0   2        8.89        7.17      0.41 o
   9   0   2       18.67       14.08      0.63 o
  10   0   2       17.85       10.68      0.55 o
  11   0   2       75.39       66.43      2.05 o
  12   0   2       37.42       26.29      1.16 o
  13   0   2       97.80      103.19      3.03 o
  14   0   2        5.74        5.63      0.79 o
  15   0   2       12.70       14.04      1.48 o
  16   0   2       18.95       21.12      1.76 o
  17   0   2        0.09       -0.25      1.15 o
  18   0   2       14.37       15.65      2.03 o
  19   0   2       29.27       29.96      2.62 o
  20   0   2       30.52       28.79      2.69 o
  21   0   2        1.74        0.11      1.54 o
 -21   1   2        0.74       -0.84      1.34 o
 -20   1   2        1.43       -0.14      1.30 o
 -19   1   2       29.83       31.88      4.88 o
 -18   1   2        4.23        5.59      0.77 o
 -17   1   2      135.04      140.31      3.77 o
 -16   1   2        0.74        0.31      0.91 o
 -15   1   2       11.21        8.42      1.11 o
 -14   1   2        5.71        5.63      0.37 o
 -13   1   2       15.65       14.21      2.30 o
 -12   1   2       46.56       53.60      1.27 o
 -11   1   2        4.83        5.32      0.60 o
 -10   1   2       58.53       59.71      0.95 o
  -9   1   2      201.45      205.97      3.00 o
  -8   1   2        0.52        1.46      0.32 o
  -7   1   2      345.85      399.30      5.15 o
  -6   1   2      163.73      172.42      2.90 o
  -5   1   2     2992.55     3162.67     43.72 o
  -4   1   2      184.71      193.01      2.70 o
  -3   1   2      945.64      860.79     11.12 o
  -2   1   2      539.84      512.66      6.47 o
  -1   1   2      526.93      517.47     15.63 o
   0   1   2       98.49       84.81      0.97 o
   1   1   2     1849.89     1776.01     18.91 o
   2   1   2     3516.83     3624.76     65.03 o
   3   1   2     8972.21     9080.32    146.68 o
   4   1   2      931.19     1004.33     12.92 o
   5   1   2      790.80      814.97      9.23 o
   6   1   2      230.88      226.71      5.59 o
   7   1   2      509.12      498.30      5.69 o
   8   1   2       45.00       44.08      1.19 o
   9   1   2       87.71       87.13      1.28 o
  10   1   2      207.93      216.62      2.95 o
  11   1   2       11.84        9.32      1.05 o
  12   1   2       22.11       21.97      0.63 o
  13   1   2       25.02       25.75      1.19 o
  14   1   2       45.36       37.86      1.44 o
  15   1   2      357.08      369.97      7.63 o
  16   1   2      106.64      108.01      3.38 o
  17   1   2       22.88       22.87      2.01 o
  18   1   2        0.64       -0.56      2.14 o
  19   1   2       30.05       33.37      2.19 o
  20   1   2        1.75        0.89      1.75 o
 -20   2   2        5.25        5.37      1.53 o
 -19   2   2       88.52       84.38      3.20 o
 -18   2   2       22.99       23.15      1.12 o
 -17   2   2        0.21       -0.03      0.77 o
 -16   2   2       33.02       34.91      1.49 o
 -15   2   2       63.93       60.32      1.87 o
 -14   2   2      119.90      113.41      2.27 o
 -13   2   2        8.31        5.75      0.71 o
 -12   2   2       63.42       66.54      1.62 o
 -11   2   2       49.54       37.98      1.01 o
 -10   2   2       12.44       10.65      0.45 o
  -9   2   2      169.73      192.27      3.07 o
  -8   2   2      122.06      128.84      1.87 o
  -7   2   2      634.56      651.01      7.98 o
  -6   2   2      105.23       92.56      1.34 o
  -5   2   2      315.25      328.52      5.65 o
  -4   2   2       95.02       95.21      1.39 o
  -3   2   2      262.01      301.86      4.88 o
  -2   2   2      149.62      135.81      1.74 o
  -1   2   2      150.69      168.75      1.83 o
   0   2   2     2459.45     2389.58     61.66 o
   1   2   2       70.90       57.49      0.72 o
   2   2   2     1042.84     1154.01     13.26 o
   3   2   2      162.74      173.03      1.99 o
   4   2   2      346.18      368.80      4.28 o
   5   2   2      946.65     1005.19     12.17 o
   6   2   2     8046.08     8941.27    138.49 o
   7   2   2      207.08      184.52      2.76 o
   8   2   2        2.87        5.04      0.25 o
   9   2   2       13.35       17.04      0.48 o
  10   2   2       61.34       67.83      1.22 o
  11   2   2       39.12       36.37      0.88 o
  12   2   2     1657.91     1789.59     26.33 o
  13   2   2      138.73      137.12      4.79 o
  14   2   2        8.78        8.26      0.84 o
  15   2   2      120.54      117.00      2.86 o
  16   2   2      285.53      323.01      9.42 o
  17   2   2        9.31        9.45      1.50 o
  18   2   2        7.65       11.78      2.39 o
  19   2   2       12.72       16.73      1.67 o
  20   2   2        0.51        1.05      3.46 o
 -19   3   2       41.18       37.17      5.02 o
 -18   3   2       48.61       50.36      2.13 o
 -17   3   2        3.65        4.73      1.93 o
 -16   3   2       39.25       42.38      1.78 o
 -15   3   2       12.30       10.14      0.63 o
 -14   3   2        2.15        1.68      0.74 o
 -13   3   2       33.16       32.04      4.00 o
 -12   3   2      107.36      101.74      2.05 o
 -11   3   2      422.69      456.80      7.04 o
 -10   3   2       34.12       28.32      0.99 o
  -9   3   2      206.62      207.47      3.16 o
  -8   3   2        9.33        7.96      0.35 o
  -7   3   2       81.63       89.16      1.40 o
  -6   3   2        0.19        0.89      0.31 o
  -5   3   2        0.05        0.31      0.21 o
  -4   3   2       43.77       39.55      0.69 o
  -3   3   2      161.97      155.67      1.89 o
  -2   3   2       83.95       80.87      1.06 o
  -1   3   2      233.83      255.27      2.83 o
   0   3   2      142.46      145.46      2.09 o
   1   3   2     2414.64     2705.82     39.64 o
   2   3   2      320.29      334.65      3.65 o
   3   3   2       17.07       16.20      0.46 o
   4   3   2      390.95      365.96      8.88 o
   5   3   2        3.34        1.71      0.29 o
   6   3   2       25.43       30.80      0.60 o
   7   3   2       25.03       32.66      0.57 o
   8   3   2      143.63      134.11      2.12 o
   9   3   2     1618.03     1726.99     21.72 o
  10   3   2        1.00        0.12      0.33 o
  11   3   2      125.45      115.41      2.03 o
  12   3   2      103.20      103.98      1.90 o
  13   3   2      180.72      190.28      7.39 o
  14   3   2        3.60        3.90      0.65 o
  15   3   2        0.16        1.09      1.70 o
  16   3   2       96.86      103.38      3.10 o
  17   3   2       10.25       10.62      1.04 o
  18   3   2        1.23        0.98      0.90 o
  19   3   2       37.30       33.53      2.77 o
 -18   4   2        4.43        5.57      1.28 o
 -17   4   2       17.34       19.74      1.49 o
 -16   4   2        0.52        1.20      0.99 o
 -15   4   2       43.59       48.10      1.82 o
 -14   4   2       94.89      100.28      2.34 o
 -13   4   2       54.64       51.65      1.34 o
 -12   4   2       36.79       41.69      1.16 o
 -11   4   2       29.45       31.82      0.93 o
 -10   4   2       10.96       11.34      1.48 o
  -9   4   2       31.58       28.41      0.83 o
  -8   4   2       94.63       94.72      1.92 o
  -7   4   2        7.46        7.38      0.40 o
  -6   4   2      146.29      150.29      3.14 o
  -5   4   2       32.83       24.35      0.79 o
  -4   4   2       13.95       12.89      0.42 o
  -3   4   2       15.68       19.99      0.46 o
  -2   4   2     1336.47     1445.94     30.01 o
  -1   4   2       94.47       97.82      1.87 o
   0   4   2       37.56       45.76      1.11 o
   1   4   2      184.58      191.47      6.13 o
   2   4   2       12.82       16.98      0.83 o
   3   4   2       10.88       14.52      0.41 o
   4   4   2      301.10      304.28      3.69 o
   5   4   2       96.62       94.33      1.31 o
   6   4   2        0.32        0.40      0.39 o
   7   4   2       76.06       68.21      1.09 o
   8   4   2        4.27        4.07      0.43 o
   9   4   2      164.84      157.24      4.78 o
  10   4   2       35.80       35.82      0.89 o
  11   4   2       12.01       11.28      0.71 o
  12   4   2       12.35       12.28      0.75 o
  13   4   2       44.63       41.07      1.48 o
  14   4   2       30.97       28.39      1.22 o
  15   4   2        0.21       -0.87      0.87 o
  16   4   2        2.36        0.55      0.86 o
  17   4   2        0.10        1.25      1.07 o
  18   4   2       35.31       37.73      4.35 o
 -17   5   2       13.96       15.98      4.02 o
 -16   5   2        4.24        2.45      1.70 o
 -15   5   2        0.93       -0.46      1.44 o
 -14   5   2        0.49        0.24      0.62 o
 -13   5   2      308.34      347.15      7.66 o
 -12   5   2        2.29        1.86      0.79 o
 -11   5   2       98.36      108.63      3.11 o
 -10   5   2        1.53        0.79      0.51 o
  -9   5   2       94.56       93.13      1.80 o
  -8   5   2        0.50        1.00      0.32 o
  -7   5   2       64.39       65.11      1.18 o
  -6   5   2        1.25        2.53      0.56 o
  -5   5   2       52.08       49.84      0.88 o
  -4   5   2       41.32       36.68      3.27 o
  -3   5   2      945.12      957.19     13.20 o
  -2   5   2      123.38      115.45      1.99 o
  -1   5   2      144.00      154.07      2.17 o
   0   5   2       14.39        9.50      0.58 o
   1   5   2       63.47       58.49      1.83 o
   2   5   2        8.21       10.80      0.66 o
   3   5   2      144.24      141.72      2.60 o
   4   5   2        0.05        0.80      0.36 o
   5   5   2        6.19        7.07      0.57 o
   6   5   2        3.63        5.89      0.24 o
   7   5   2      106.61      107.01      1.87 o
   8   5   2        0.70        0.05      2.44 o
   9   5   2        3.62        4.81      0.47 o
  10   5   2       23.51       23.77      1.31 o
  11   5   2       36.77       39.31      3.05 o
  12   5   2        4.58        5.24      0.99 o
  13   5   2        0.16        0.06      1.60 o
  14   5   2        1.46        1.77      1.25 o
  15   5   2       74.70       74.16      4.30 o
  16   5   2        5.36        4.84      1.02 o
  17   5   2        9.13        4.78      1.39 o
 -15   6   2        3.92        4.55      1.23 o
 -14   6   2        1.99        1.84      0.91 o
 -13   6   2        1.75        3.33      0.73 o
 -12   6   2        1.71        0.39      0.69 o
 -11   6   2        1.27        0.80      1.39 o
 -10   6   2       24.28       26.45      1.95 o
  -9   6   2       94.65      106.82      2.60 o
  -8   6   2       35.55       37.56      1.67 o
  -7   6   2        9.07       10.10      1.12 o
  -6   6   2        9.23        9.78      0.76 o
  -5   6   2       33.15       34.50      2.74 o
  -4   6   2        0.46        0.43      0.46 o
  -3   6   2      161.52      149.76      3.07 o
  -2   6   2       85.68       82.39      1.95 o
  -1   6   2      221.38      231.63      5.09 o
   0   6   2      771.73      848.21     17.40 o
   1   6   2        7.85        6.73      0.65 o
   2   6   2       44.51       40.20      0.96 o
   3   6   2        1.66        2.62      0.49 o
   4   6   2       28.96       31.08      0.85 o
   5   6   2        0.05        0.20      0.49 o
   6   6   2       52.72       55.90      1.35 o
   7   6   2      100.33      105.37      2.45 o
   8   6   2       31.39       34.18      1.08 o
   9   6   2       15.78       17.08      1.17 o
  10   6   2       88.01       83.47      3.00 o
  11   6   2        4.09        3.84      1.02 o
  12   6   2       52.74       65.01      2.75 o
  13   6   2        2.36        2.88      2.51 o
  14   6   2        3.37        1.20      1.14 o
  15   6   2        5.40        5.00      1.60 o
 -12   7   2        1.31        0.86      2.93 o
 -11   7   2        0.81        0.04      1.12 o
 -10   7   2        1.84        3.86      1.31 o
  -9   7   2        0.02        1.07      1.14 o
  -8   7   2        0.06        0.86      1.14 o
  -7   7   2        2.81        3.39      1.10 o
  -6   7   2       53.48       53.32      2.36 o
  -5   7   2      110.17      114.53      3.58 o
  -4   7   2        7.00        7.96      0.81 o
  -3   7   2      150.17      158.36      4.06 o
  -2   7   2       30.93       35.14      1.42 o
  -1   7   2        2.15        1.53      0.61 o
   0   7   2        2.94        3.70      0.67 o
   1   7   2      181.67      186.75      4.57 o
   2   7   2       36.15       31.82      1.15 o
   3   7   2      127.11      142.54      3.85 o
   4   7   2       62.18       71.49      1.92 o
   5   7   2       58.02       60.16      1.95 o
   6   7   2        6.22        4.40      0.65 o
   7   7   2      149.29      168.91      4.81 o
   8   7   2        9.77       11.48      0.93 o
   9   7   2        0.35        0.47      1.64 o
  10   7   2        9.60        8.21      1.00 o
  11   7   2       12.54       11.56      1.13 o
  12   7   2        2.16        2.08      1.01 o
  -7   8   2        9.32        7.76      2.33 o
  -6   8   2       10.00        5.86      1.19 o
  -5   8   2        0.91        1.36      1.11 o
  -4   8   2       36.20       34.92      2.12 o
  -3   8   2        0.53        1.71      1.06 o
  -2   8   2        6.36        6.91      1.10 o
  -1   8   2       11.69       11.24      0.84 o
   0   8   2       13.32       14.08      1.03 o
   1   8   2        7.45        8.71      0.81 o
   2   8   2        4.28        5.43      0.75 o
   3   8   2       33.46       31.01      1.40 o
   4   8   2       30.87       37.37      2.05 o
   5   8   2       25.07       24.89      1.73 o
   6   8   2        5.39        7.29      2.00 o
   7   8   2        0.25       -1.25      1.28 o
 -20   1   3        8.04        6.10      1.23 o
 -19   1   3      136.38      135.12      6.18 o
 -18   1   3        1.52        2.53      1.00 o
 -17   1   3        4.76        4.50      0.81 o
 -16   1   3       15.60       13.12      0.99 o
 -15   1   3      112.23      107.89      2.69 o
 -14   1   3        2.29        2.01      0.31 o
 -13   1   3       32.25       33.33      0.84 o
 -12   1   3        5.78        5.35      0.31 o
 -11   1   3        6.38        4.54      0.36 o
 -10   1   3        9.07        9.19      0.70 o
  -9   1   3       10.38        6.85      0.79 o
  -8   1   3      397.69      388.20      5.06 o
  -7   1   3       16.58       13.89      0.69 o
  -6   1   3     1822.29     1954.75     49.93 o
  -5   1   3      534.18      554.62      7.66 o
  -4   1   3     1616.03     1659.07     21.41 o
  -3   1   3      306.70      303.73      5.73 o
  -2   1   3     1079.71     1062.10     12.94 o
  -1   1   3       66.60       77.65      1.23 o
   0   1   3        9.93        5.18      0.23 o
   1   1   3     2282.23     2254.83     26.30 o
   2   1   3      270.02      260.16      3.13 o
   3   1   3      375.61      351.10      4.46 o
   4   1   3      692.90      752.48      8.92 o
   5   1   3      602.21      712.25      8.21 o
   6   1   3      407.18      452.28      8.76 o
   7   1   3      189.32      201.82      2.58 o
   8   1   3       17.68       21.31      0.71 o
   9   1   3      524.96      578.09      7.01 o
  10   1   3       40.82       41.34      0.98 o
  11   1   3       40.56       42.17      0.98 o
  12   1   3        2.56        2.71      0.50 o
  13   1   3       41.64       37.57      1.23 o
  14   1   3       33.39       31.28      2.37 o
  15   1   3      481.57      519.78     10.10 o
  16   1   3        2.71        5.73      1.19 o
  17   1   3        1.50        2.48      0.98 o
  18   1   3       35.90       34.69      2.14 o
  19   1   3       69.90       70.91      4.02 o
  20   1   3        2.00        3.23      1.19 o
 -20   2   3        1.36        0.75      1.39 o
 -19   2   3       21.53       19.93      1.57 o
 -18   2   3       11.11       11.83      1.21 o
 -17   2   3       90.15       89.76      2.81 o
 -16   2   3       60.23       59.26      2.24 o
 -15   2   3       29.21       28.06      1.74 o
 -14   2   3      124.30      115.72      2.78 o
 -13   2   3       28.17       24.56      1.23 o
 -12   2   3       75.81       66.05      1.30 o
 -11   2   3        6.22        7.18      0.47 o
 -10   2   3       16.75       14.45      0.54 o
  -9   2   3       67.01       61.45      1.36 o
  -8   2   3      955.28     1020.69     12.38 o
  -7   2   3        5.68        2.57      0.29 o
  -6   2   3      629.69      656.87      8.37 o
  -5   2   3        4.62        4.39      0.32 o
  -4   2   3     1414.73     1545.68     19.05 o
  -3   2   3        1.22        2.11      0.14 o
  -2   2   3     2372.69     2475.81     33.25 o
  -1   2   3      173.15      171.62      1.88 o
   0   2   3        0.27        0.39      0.12 o
   1   2   3      153.24      159.26      1.76 o
   2   2   3      316.11      375.19      3.84 o
   3   2   3       63.23       57.70      0.86 o
   4   2   3     1164.02     1279.21     14.05 o
   5   2   3      794.93      796.17     12.46 o
   6   2   3     1170.05     1292.88     28.38 o
   7   2   3      740.97      803.90      9.57 o
   8   2   3      268.81      295.35      3.74 o
   9   2   3       27.74       33.27      0.66 o
  10   2   3        5.30        6.86      0.35 o
  11   2   3      272.42      284.20      6.06 o
  12   2   3      319.52      318.36      5.32 o
  13   2   3      346.84      362.77      5.79 o
  14   2   3      122.77      118.13      5.81 o
  15   2   3       83.99       78.73      3.34 o
  16   2   3       17.13       17.69      1.26 o
  17   2   3        1.97        0.62      1.00 o
  18   2   3        4.19        7.24      1.23 o
  19   2   3        6.94       10.20      3.34 o
  20   2   3        1.85        0.35      1.64 o
 -19   3   3      150.27      140.61      4.97 o
 -18   3   3        6.13        3.75      1.22 o
 -17   3   3       21.49       22.03      1.23 o
 -16   3   3       17.16       16.67      1.79 o
 -15   3   3       16.72       17.04      1.33 o
 -14   3   3        6.25        6.06      1.64 o
 -13   3   3       45.71       44.16      1.36 o
 -12   3   3       77.92       74.71      2.16 o
 -11   3   3       30.51       24.11      0.91 o
 -10   3   3      309.14      280.73      4.08 o
  -9   3   3      236.12      252.66      3.62 o
  -8   3   3       14.55       12.55      0.59 o
  -7   3   3      116.14      119.32      2.35 o
  -6   3   3       23.59       23.81      0.56 o
  -5   3   3        7.50        7.47      0.32 o
  -4   3   3      212.76      193.30      2.74 o
  -3   3   3       14.03       21.17      0.44 o
  -2   3   3       31.81       34.84      0.53 o
  -1   3   3       24.32       22.82      1.07 o
   0   3   3      802.76      887.43     15.66 o
   1   3   3      744.84      870.30      9.47 o
   2   3   3      737.11      801.18      8.19 o
   3   3   3      299.17      319.19      3.67 o
   4   3   3       70.74       58.10      0.98 o
   5   3   3       48.14       52.95      0.83 o
   6   3   3       45.02       50.94      0.81 o
   7   3   3      869.11      918.23     11.30 o
   8   3   3       21.42       17.28      0.71 o
   9   3   3     1194.50     1306.33     16.42 o
  10   3   3      458.27      447.29      9.07 o
  11   3   3        0.23        0.41      0.84 o
  12   3   3      327.43      322.75      5.37 o
  13   3   3        2.90        3.26      1.15 o
  14   3   3       10.45        9.91      1.35 o
  15   3   3       43.38       41.07      1.42 o
  16   3   3        0.70        0.58      0.69 o
  17   3   3        0.61        0.50      1.80 o
  18   3   3        9.12        9.86      2.88 o
  19   3   3       51.42       46.40      3.99 o
 -18   4   3        0.91       -0.30      1.29 o
 -17   4   3       21.19       23.12      1.60 o
 -16   4   3       26.66       25.41      1.83 o
 -15   4   3       24.68       25.77      1.89 o
 -14   4   3       25.90       26.27      0.95 o
 -13   4   3        4.15        1.77      0.57 o
 -12   4   3       40.74       35.58      1.31 o
 -11   4   3        0.04        0.07      0.73 o
 -10   4   3      194.70      197.90      3.78 o
  -9   4   3       55.54       52.15      1.77 o
  -8   4   3      119.52      108.10      2.01 o
  -7   4   3       28.17       22.79      1.12 o
  -6   4   3       49.96       50.08      1.04 o
  -5   4   3      192.12      191.33      2.80 o
  -4   4   3       34.29       32.88      0.92 o
  -3   4   3      184.05      194.02      2.51 o
  -2   4   3       19.48       15.69      1.10 o
  -1   4   3      563.30      588.20     11.17 o
   0   4   3        8.33        8.00      0.57 o
   1   4   3       60.63       46.81      1.16 o
   2   4   3        3.22        7.42      0.38 o
   3   4   3       39.14       55.95      1.17 o
   4   4   3       64.98       72.95      2.78 o
   5   4   3        0.01        1.05      0.41 o
   6   4   3       26.33       24.39      0.63 o
   7   4   3      236.00      247.90      3.61 o
   8   4   3       51.74       59.54      1.22 o
   9   4   3        4.33        3.43      0.55 o
  10   4   3      290.23      290.49      6.09 o
  11   4   3       11.02       12.53      0.91 o
  12   4   3      110.44      106.31      3.93 o
  13   4   3       16.11       14.39      0.95 o
  14   4   3        1.67        2.02      0.73 o
  15   4   3       18.35       17.49      2.71 o
  16   4   3       35.01       36.69      2.12 o
  17   4   3        1.48        0.75      1.24 o
  18   4   3       19.80       17.75      2.57 o
 -17   5   3        0.92        1.00      1.60 o
 -16   5   3        7.98        9.16      1.56 o
 -15   5   3        5.12        6.62      1.25 o
 -14   5   3       42.63       49.96      1.67 o
 -13   5   3       10.76        8.45      0.82 o
 -12   5   3       67.20       73.96      2.36 o
 -11   5   3       59.95       68.85      2.70 o
 -10   5   3       27.50       26.29      0.88 o
  -9   5   3        0.34        0.41      0.72 o
  -8   5   3       25.50       27.06      0.84 o
  -7   5   3        2.83        3.32      0.33 o
  -6   5   3       45.63       44.93      1.76 o
  -5   5   3      129.46      124.98      3.48 o
  -4   5   3      125.44      123.67      2.46 o
  -3   5   3        0.29        0.89      0.40 o
  -2   5   3       12.90       10.45      2.35 o
  -1   5   3        6.11        5.02      1.01 o
   0   5   3        0.90        0.13      0.28 o
   1   5   3       32.53       41.65      2.36 o
   2   5   3       43.34       40.47      1.48 o
   3   5   3        7.02        9.46      0.49 o
   4   5   3      112.05      112.06      2.23 o
   5   5   3        2.08        0.16      0.48 o
   6   5   3       17.37       17.21      0.55 o
   7   5   3       10.74       10.64      0.39 o
   8   5   3        6.20        4.75      1.13 o
   9   5   3        9.64       10.70      1.59 o
  10   5   3        6.30        6.09      0.63 o
  11   5   3       31.92       38.61      2.72 o
  12   5   3        1.33        0.95      1.14 o
  13   5   3       12.67       13.44      1.18 o
  14   5   3        3.35        4.71      1.05 o
  15   5   3       42.83       45.64      5.39 o
  16   5   3        1.31       -0.26      0.94 o
  17   5   3        0.52        0.00      0.36 o
 -15   6   3        2.23       -0.78      1.50 o
 -14   6   3        8.44        7.61      1.08 o
 -13   6   3       73.36       77.63      2.69 o
 -12   6   3       30.52       35.13      4.79 o
 -11   6   3       21.89       21.63      1.22 o
 -10   6   3      262.89      295.53      8.93 o
  -9   6   3       10.92       11.96      0.69 o
  -8   6   3       51.73       56.18      1.42 o
  -7   6   3       57.53       58.93      3.56 o
  -6   6   3       25.10       22.33      1.14 o
  -5   6   3       77.42       79.83      1.96 o
  -4   6   3       44.34       44.12      1.04 o
  -3   6   3        5.61        6.04      0.75 o
  -2   6   3       72.60       74.49      4.17 o
  -1   6   3      264.91      275.92      8.34 o
   0   6   3     1014.26     1077.95     18.94 o
   1   6   3       18.79       19.30      0.94 o
   2   6   3       54.79       62.00      1.46 o
   3   6   3        0.19       -0.44      0.44 o
   4   6   3       78.91       78.86      2.22 o
   5   6   3        8.96        7.89      0.63 o
   6   6   3        0.20       -0.45      0.45 o
   7   6   3       12.26       10.46      0.78 o
   8   6   3       33.01       38.68      1.33 o
   9   6   3        9.76        8.08      0.73 o
  10   6   3       40.36       52.06      2.05 o
  11   6   3       16.11       15.66      1.95 o
  12   6   3        2.15        1.90      1.34 o
  13   6   3        7.57        7.32      1.30 o
  14   6   3        0.55       -0.60      0.96 o
  15   6   3        0.12       -0.18      1.72 o
 -11   7   3       52.05       45.43      2.58 o
 -10   7   3      113.32      117.49      4.66 o
  -9   7   3        0.18        0.68      1.14 o
  -8   7   3        4.94        7.42      1.60 o
  -7   7   3        1.77        3.05      1.04 o
  -6   7   3       57.28       61.09      2.34 o
  -5   7   3        2.83        1.89      0.85 o
  -4   7   3      113.67      118.14      3.38 o
  -3   7   3       76.88       70.18      2.00 o
  -2   7   3       44.17       50.48      1.70 o
  -1   7   3       54.86       52.45      1.56 o
   0   7   3       51.02       49.88      1.60 o
   1   7   3       53.97       54.81      1.86 o
   2   7   3       88.18       86.78      2.34 o
   3   7   3      154.99      156.41      4.03 o
   4   7   3       60.97       62.02      1.79 o
   5   7   3       30.24       29.96      1.24 o
   6   7   3       12.19       15.32      0.70 o
   7   7   3       13.08       17.27      1.10 o
   8   7   3       18.23       21.41      1.44 o
   9   7   3       29.09       27.70      1.54 o
  10   7   3       52.96       50.40      2.87 o
  11   7   3        0.03       -0.10      1.14 o
  12   7   3        1.23       -0.25      1.58 o
  -7   8   3       59.38       58.04      4.28 o
  -6   8   3        2.84        1.18      1.14 o
  -5   8   3        0.07       -1.10      1.10 o
  -4   8   3       35.99       33.53      2.15 o
  -3   8   3       29.43       30.22      1.84 o
  -2   8   3       25.61       29.11      1.87 o
  -1   8   3       11.11       11.28      0.88 o
   0   8   3       46.84       43.91      1.82 o
   1   8   3       98.61      105.63      3.44 o
   2   8   3        7.99        7.69      0.99 o
   3   8   3        0.02        0.04      0.83 o
   4   8   3       72.61       65.94      3.11 o
   5   8   3       18.09       18.51      1.59 o
   6   8   3       20.08       19.08      1.77 o
   7   8   3       12.09       13.15      2.39 o
 -20   0   4       77.36       76.63      5.65 o
 -19   0   4        2.33        0.14      1.35 o
 -18   0   4       40.22       36.64      2.89 o
 -17   0   4        8.64        6.79      1.50 o
 -16   0   4      246.59      256.07      6.88 o
 -15   0   4        2.64        2.32      0.60 o
 -14   0   4        2.34        2.90      0.61 o
 -13   0   4      235.41      236.20      6.24 o
 -12   0   4       14.97       13.73      0.75 o
 -11   0   4        4.15        3.96      0.43 o
 -10   0   4        5.90        3.63      0.46 o
  -9   0   4        0.17       -0.36      0.39 o
  -8   0   4      101.61       96.27      2.58 o
  -7   0   4        0.09        0.28      0.54 o
  -6   0   4      302.66      335.42      7.01 o
  -5   0   4      716.73      800.52     15.55 o
  -4   0   4        0.41        1.64      0.40 o
  -3   0   4     3136.76     3118.79     61.40 o
  -2   0   4      921.00     1040.40     17.73 o
  -1   0   4     2009.97     1922.60     32.49 o
   0   0   4      257.00      195.68      4.01 o
   1   0   4        0.10        1.18      0.25 o
   2   0   4      643.67      621.77     11.03 o
   3   0   4       20.79       16.12      0.57 o
   4   0   4      225.68      215.02      4.38 o
   5   0   4      147.18      157.16      2.85 o
   6   0   4       63.39       47.71      1.16 o
   7   0   4       50.20       48.05      1.08 o
   8   0   4      124.70      177.56      4.30 o
   9   0   4       23.10       15.74      0.71 o
  10   0   4        2.17        1.64      0.46 o
  11   0   4      112.28      111.48      3.41 o
  12   0   4      262.63      291.03      7.54 o
  13   0   4       74.52       73.83      3.08 o
  14   0   4       18.14       18.31      1.59 o
  15   0   4        9.82       10.76      1.72 o
  16   0   4       99.06       93.24      4.50 o
  17   0   4      183.45      199.03      7.92 o
  18   0   4      927.13      989.39     44.36 o
  19   0   4       12.52       18.97      2.55 o
  20   0   4       17.13        9.22      2.57 o
 -20   1   4        2.45        0.28      1.56 o
 -19   1   4        0.03        0.29      1.20 o
 -18   1   4       22.10       22.90      3.47 o
 -17   1   4        2.12        1.47      0.75 o
 -16   1   4      210.08      214.29      5.25 o
 -15   1   4        1.41        0.00      1.48 o
 -14   1   4      172.54      172.43      4.68 o
 -13   1   4       42.06       42.70      2.15 o
 -12   1   4        0.27       -0.30      0.75 o
 -11   1   4        0.76        2.08      0.33 o
 -10   1   4        3.85        3.89      0.34 o
  -9   1   4        0.42        0.06      0.41 o
  -8   1   4       59.39       58.09      1.15 o
  -7   1   4       95.91      103.72      1.93 o
  -6   1   4        2.93        4.77      0.91 o
  -5   1   4     1795.66     1946.15     24.77 o
  -4   1   4      608.83      657.67      8.56 o
  -3   1   4      865.33      955.40     11.87 o
  -2   1   4      128.61      127.96      1.86 o
  -1   1   4     1265.35     1324.99     16.88 o
   0   1   4      651.43      616.77      7.26 o
   1   1   4        2.13        1.75      0.19 o
   2   1   4        8.41       10.85      0.23 o
   3   1   4       33.27       26.12      0.95 o
   4   1   4       61.04       48.34      1.04 o
   5   1   4      215.07      272.87      3.42 o
   6   1   4      249.22      260.80      3.34 o
   7   1   4     1557.82     1757.69     20.82 o
   8   1   4      129.34      140.98      2.06 o
   9   1   4        7.01        7.59      0.44 o
  10   1   4      231.87      227.36      3.49 o
  11   1   4        6.00        4.09      0.53 o
  12   1   4       11.58        9.85      1.64 o
  13   1   4       23.53       20.65      0.91 o
  14   1   4      252.36      253.59      5.71 o
  15   1   4      271.89      295.26      6.97 o
  16   1   4       37.86       37.24      1.87 o
  17   1   4      115.74      121.76      9.86 o
  18   1   4       21.63       24.26      1.74 o
  19   1   4        0.19       -1.71      1.71 o
  20   1   4        3.01        4.12      1.96 o
 -20   2   4        0.65       -1.03      1.12 o
 -19   2   4       32.26       33.05      3.03 o
 -18   2   4       25.39       24.89      1.39 o
 -17   2   4       16.45       13.76      1.13 o
 -16   2   4      587.84      647.91     15.33 o
 -15   2   4        5.96        4.56      1.19 o
 -14   2   4        0.32        0.30      0.57 o
 -13   2   4      226.35      219.04      7.16 o
 -12   2   4      229.63      202.28      3.48 o
 -11   2   4       15.66       15.60      1.11 o
 -10   2   4      145.82      155.60      2.46 o
  -9   2   4        7.66        5.91      0.37 o
  -8   2   4       31.29       42.29      1.02 o
  -7   2   4      234.73      234.99      4.95 o
  -6   2   4      636.74      661.16     10.75 o
  -5   2   4      571.37      579.00      7.69 o
  -4   2   4        8.17       12.07      0.34 o
  -3   2   4      508.12      541.02      6.68 o
  -2   2   4     1208.16     1229.08     14.14 o
  -1   2   4      531.59      549.18      6.72 o
   0   2   4        8.54        9.10      0.31 o
   1   2   4      414.01      408.16      4.95 o
   2   2   4       19.95       18.04      0.34 o
   3   2   4      434.91      505.67      5.23 o
   4   2   4     3983.93     4495.08     99.83 o
   5   2   4        0.71        0.52      0.27 o
   6   2   4       90.09       88.91      1.18 o
   7   2   4      251.10      291.12      3.48 o
   8   2   4      179.04      195.23      2.92 o
   9   2   4      304.14      313.12      5.80 o
  10   2   4      491.98      525.25      7.24 o
  11   2   4       62.10       60.80      1.35 o
  12   2   4       30.94       32.15      1.14 o
  13   2   4       30.16       27.28      1.11 o
  14   2   4       46.77       46.28      1.87 o
  15   2   4      207.90      205.85      5.82 o
  16   2   4       28.23       29.85      1.73 o
  17   2   4        0.27        0.00      0.92 o
  18   2   4        1.43        1.00      1.13 o
  19   2   4       58.63       54.00      2.65 o
  20   2   4       10.34        8.22      1.38 o
 -19   3   4      134.88      118.86      4.41 o
 -18   3   4        0.47        0.06      1.59 o
 -17   3   4      160.75      164.76      4.59 o
 -16   3   4       14.99       13.97      0.91 o
 -15   3   4        0.08       -0.65      0.91 o
 -14   3   4       13.56       10.15      0.81 o
 -13   3   4       14.98       10.87      0.99 o
 -12   3   4       13.73       12.19      0.63 o
 -11   3   4       80.94       59.76      1.24 o
 -10   3   4       59.20       62.90      1.71 o
  -9   3   4      282.15      260.14      3.88 o
  -8   3   4       21.77       30.20      1.50 o
  -7   3   4       12.96        8.13      0.38 o
  -6   3   4        0.09       -0.27      0.27 o
  -5   3   4      185.20      184.11      2.53 o
  -4   3   4       23.67       26.11      0.59 o
  -3   3   4       13.67       10.76      0.31 o
  -2   3   4       55.84       48.89      2.07 o
  -1   3   4      355.15      373.17      6.61 o
   0   3   4      167.38      196.05      3.09 o
   1   3   4      814.86      855.01      8.77 o
   2   3   4      145.53      163.01      1.87 o
   3   3   4       84.63       86.72      2.07 o
   4   3   4      196.84      227.48      2.67 o
   5   3   4       51.27       60.02      0.92 o
   6   3   4        0.96        0.23      0.23 o
   7   3   4        1.34        1.08      0.31 o
   8   3   4      788.22      846.86     11.84 o
   9   3   4      511.21      561.54      7.20 o
  10   3   4      283.10      297.65      4.51 o
  11   3   4       33.87       34.38      0.75 o
  12   3   4       46.72       44.38      1.18 o
  13   3   4      158.37      166.08      3.36 o
  14   3   4        0.00       -0.14      0.33 o
  15   3   4        4.45        1.75      1.13 o
  16   3   4       99.68       93.71      3.73 o
  17   3   4        0.03       -0.49      0.95 o
  18   3   4       22.76       22.28      2.20 o
  19   3   4        1.32        0.53      1.78 o
 -18   4   4        0.08       -0.59      1.36 o
 -17   4   4        1.98        1.55      1.18 o
 -16   4   4        2.88        1.84      1.00 o
 -15   4   4       12.47       11.08      3.48 o
 -14   4   4       22.61       23.53      3.06 o
 -13   4   4        9.95       10.89      0.88 o
 -12   4   4        0.20        1.08      0.66 o
 -11   4   4       14.66       11.19      0.75 o
 -10   4   4       59.63       54.58      1.31 o
  -9   4   4      130.46      122.43      2.20 o
  -8   4   4       98.01       85.51      1.72 o
  -7   4   4        0.29        1.76      0.46 o
  -6   4   4        0.05        0.36      0.39 o
  -5   4   4        0.69        0.50      0.21 o
  -4   4   4      108.03      104.14      1.58 o
  -3   4   4       71.81       72.19      1.07 o
  -2   4   4        0.65        1.43      0.16 o
  -1   4   4       17.06       16.89      0.34 o
   0   4   4       37.48       30.72      0.64 o
   1   4   4       11.64        9.46      0.34 o
   2   4   4        1.43        1.57      0.59 o
   3   4   4      250.55      228.25      7.73 o
   4   4   4       37.59       24.36      1.25 o
   5   4   4      237.92      236.13      4.00 o
   6   4   4       51.21       52.85      1.39 o
   7   4   4       30.29       31.60      0.76 o
   8   4   4        9.54        6.06      0.38 o
   9   4   4        6.27        4.84      0.42 o
  10   4   4       90.95       95.44      1.98 o
  11   4   4       51.69       51.67      1.27 o
  12   4   4      428.02      444.61      7.87 o
  13   4   4       70.49       70.00      2.73 o
  14   4   4        1.90        3.04      1.07 o
  15   4   4       23.12       17.40      1.85 o
  16   4   4       40.57       36.28      2.52 o
  17   4   4        0.57        0.07      1.33 o
  18   4   4       47.21       47.06      4.35 o
 -17   5   4        1.18        2.64      1.32 o
 -16   5   4        0.80        0.43      1.50 o
 -15   5   4        1.03        1.12      1.20 o
 -14   5   4        4.26        4.77      1.56 o
 -13   5   4       12.09       13.21      1.16 o
 -12   5   4        1.12        0.80      0.61 o
 -11   5   4       13.41       15.09      1.15 o
 -10   5   4      180.61      193.83      6.35 o
  -9   5   4       62.39       57.31      1.71 o
  -8   5   4       95.31      105.90      1.95 o
  -7   5   4      227.53      240.71      3.64 o
  -6   5   4        5.82        4.43      0.30 o
  -5   5   4      129.73      124.25      5.50 o
  -4   5   4       22.99       22.89      0.54 o
  -3   5   4       29.38       27.75      1.64 o
  -2   5   4        0.17        0.34      0.59 o
  -1   5   4       71.35       70.93      3.62 o
   0   5   4      245.21      249.72      4.52 o
   1   5   4      431.83      410.16      7.33 o
   2   5   4       13.86       14.05      1.54 o
   3   5   4      218.60      184.65      4.03 o
   4   5   4        7.69       10.74      1.54 o
   5   5   4       16.45       12.28      0.61 o
   6   5   4       42.33       36.81      1.17 o
   7   5   4        0.05        0.35      0.25 o
   8   5   4        0.93        1.69      0.40 o
   9   5   4        6.39        9.63      0.75 o
  10   5   4       71.28       77.19      2.14 o
  11   5   4        0.33        0.54      0.72 o
  12   5   4        4.91        3.98      1.35 o
  13   5   4        3.47        7.25      1.01 o
  14   5   4        1.07        1.67      1.40 o
  15   5   4       46.47       46.68      2.95 o
  16   5   4       17.05       14.67      1.66 o
 -15   6   4        8.91        7.46      2.12 o
 -14   6   4        0.23       -1.84      1.84 o
 -13   6   4        0.20        0.56      0.82 o
 -12   6   4       36.58       36.45      1.64 o
 -11   6   4       48.99       57.61      2.64 o
 -10   6   4      136.12      129.72      4.09 o
  -9   6   4      146.39      158.77      4.74 o
  -8   6   4        1.38        0.50      0.42 o
  -7   6   4       74.48       78.06      1.79 o
  -6   6   4        5.46        5.95      0.74 o
  -5   6   4       10.94        9.28      0.61 o
  -4   6   4        1.82        2.52      0.44 o
  -3   6   4       17.48       18.47      0.92 o
  -2   6   4      171.71      179.09      5.21 o
  -1   6   4        5.78        4.41      0.47 o
   0   6   4      113.83       99.43      2.58 o
   1   6   4       31.94       34.46      1.80 o
   2   6   4        2.47        1.39      0.40 o
   3   6   4       28.31       25.78      0.95 o
   4   6   4        1.11        2.90      1.43 o
   5   6   4        0.64       -0.16      0.51 o
   6   6   4        8.98       11.09      0.78 o
   7   6   4        3.92        4.57      1.19 o
   8   6   4        0.55       -0.07      0.64 o
   9   6   4        8.41       12.82      0.97 o
  10   6   4      104.63      119.43      2.99 o
  11   6   4       20.02       21.36      1.24 o
  12   6   4       14.52       14.24      1.13 o
  13   6   4        6.71        7.44      1.40 o
  14   6   4        5.58        3.81      1.15 o
 -11   7   4      197.28      178.83      8.47 o
 -10   7   4        3.88        4.68      1.01 o
  -9   7   4        3.09        2.36      1.36 o
  -8   7   4        0.35        0.04      1.08 o
  -7   7   4      146.61      165.66      5.08 o
  -6   7   4        3.46        3.57      1.42 o
  -5   7   4       11.10       12.90      1.29 o
  -4   7   4        9.08        6.45      1.03 o
  -3   7   4        2.14        1.79      0.61 o
  -2   7   4       92.76       84.13      2.52 o
  -1   7   4       67.90       65.94      1.84 o
   0   7   4        0.22       -0.21      0.57 o
   1   7   4       25.66       23.25      1.21 o
   2   7   4      138.50      144.83      3.60 o
   3   7   4      334.41      369.52      8.96 o
   4   7   4       99.48      100.85      2.15 o
   5   7   4       36.45       37.85      1.06 o
   6   7   4        0.76        0.62      0.54 o
   7   7   4       23.80       25.69      0.98 o
   8   7   4       52.40       52.33      2.96 o
   9   7   4        0.25        0.47      0.72 o
  10   7   4       29.35       33.17      1.79 o
  11   7   4        7.17        6.84      1.11 o
  12   7   4        5.78        3.68      1.01 o
  -6   8   4        3.73        4.65      1.83 o
  -5   8   4        3.93        2.29      0.99 o
  -4   8   4       10.01        5.71      1.29 o
  -3   8   4       35.20       38.10      1.99 o
  -2   8   4        1.44        0.82      0.97 o
  -1   8   4        3.88        4.25      1.26 o
   0   8   4        7.26        8.85      1.00 o
   1   8   4       22.42       21.95      1.12 o
   2   8   4        9.55        8.57      1.09 o
   3   8   4       54.99       46.57      2.12 o
   4   8   4       50.37       44.79      2.48 o
   5   8   4        3.86        3.32      1.11 o
   6   8   4      139.21      131.35      7.67 o
 -20   1   5        3.64        2.90      1.34 o
 -19   1   5        0.25        0.90      1.19 o
 -18   1   5        0.49        0.56      1.01 o
 -17   1   5       89.50       83.29      3.24 o
 -16   1   5       19.71       20.61      1.10 o
 -15   1   5      234.38      235.36      6.11 o
 -14   1   5       27.06       28.56      2.52 o
 -13   1   5     1101.62     1135.03     17.77 o
 -12   1   5        0.01       -0.05      0.27 o
 -11   1   5       55.15       54.78      1.55 o
 -10   1   5       16.35       15.20      0.51 o
  -9   1   5        3.68        2.89      0.86 o
  -8   1   5        0.10        0.09      0.34 o
  -7   1   5       27.72       22.87      0.63 o
  -6   1   5        0.00        0.14      0.27 o
  -5   1   5      612.88      632.51      8.60 o
  -4   1   5      886.02      931.64     12.97 o
  -3   1   5     2390.08     2571.46     38.30 o
  -2   1   5      833.38      838.97     13.16 o
  -1   1   5       16.28       22.89      0.59 o
   0   1   5      251.29      243.60      3.35 o
   1   1   5      229.85      270.94      3.45 o
   2   1   5      559.60      558.61      6.03 o
   3   1   5        5.48        6.41      0.22 o
   4   1   5        2.47        1.90      0.24 o
   5   1   5      301.77      322.20      3.91 o
   6   1   5      193.99      232.57      2.88 o
   7   1   5     1108.62     1194.40     13.52 o
   8   1   5      246.32      270.65      3.26 o
   9   1   5       19.76       16.07      0.48 o
  10   1   5        5.69        6.05      0.44 o
  11   1   5      106.35      113.51      2.93 o
  12   1   5       10.36        8.58      0.61 o
  13   1   5      106.48      108.68      3.34 o
  14   1   5        3.57        3.41      0.86 o
  15   1   5       42.62       47.07      6.86 o
  16   1   5      192.21      210.55      8.95 o
  17   1   5       14.52       14.95      2.05 o
  18   1   5       56.75       53.92      2.64 o
  19   1   5       56.14       51.43      2.93 o
  20   1   5       39.77       31.64      2.23 o
 -20   2   5       98.17       97.28      4.91 o
 -19   2   5        4.41        4.79      1.17 o
 -18   2   5        1.07        0.67      0.87 o
 -17   2   5       24.69       29.57      2.61 o
 -16   2   5       91.36       99.06      2.83 o
 -15   2   5       14.63       15.26      2.23 o
 -14   2   5      182.15      194.63      9.23 o
 -13   2   5       17.36       11.60      1.40 o
 -12   2   5       17.55       12.38      0.60 o
 -11   2   5       31.30       22.06      1.13 o
 -10   2   5        4.13        7.23      0.56 o
  -9   2   5        1.32        0.81      0.50 o
  -8   2   5       47.46       54.77      1.19 o
  -7   2   5      336.17      341.64      4.97 o
  -6   2   5      139.21      156.63      2.37 o
  -5   2   5      145.72      158.84      2.44 o
  -4   2   5      121.92      170.08      2.53 o
  -3   2   5      205.63      219.38      2.94 o
  -2   2   5      546.30      587.28      6.96 o
  -1   2   5      551.93      587.75      6.81 o
   0   2   5        4.14        4.42      0.76 o
   1   2   5      336.74      337.45      6.58 o
   2   2   5      133.82      124.84      1.94 o
   3   2   5      397.76      454.04      5.42 o
   4   2   5       12.53       12.19      0.40 o
   5   2   5      626.93      703.79      8.07 o
   6   2   5       27.11       29.67      0.75 o
   7   2   5       52.25       64.84      1.01 o
   8   2   5       97.82      103.71      1.69 o
   9   2   5       62.71       78.09      1.60 o
  10   2   5       69.58       81.05      1.82 o
  11   2   5        0.28        0.58      0.36 o
  12   2   5        1.82        2.40      0.59 o
  13   2   5      112.54      116.46      3.28 o
  14   2   5       23.07       21.38      1.16 o
  15   2   5       25.33       26.57      3.29 o
  16   2   5       42.71       39.38      1.91 o
  17   2   5        0.44        1.48      1.29 o
  18   2   5       23.85       21.09      1.96 o
  19   2   5        8.36        5.07      1.58 o
 -19   3   5      128.39      126.42      7.41 o
 -18   3   5       94.59       90.91      8.08 o
 -17   3   5       41.35       37.39      1.81 o
 -16   3   5       23.47       25.46      1.29 o
 -15   3   5        2.83        2.56      0.90 o
 -14   3   5        2.29        1.54      0.75 o
 -13   3   5      107.50      101.31      2.51 o
 -12   3   5       58.11       48.54      2.36 o
 -11   3   5      150.75      128.85      3.05 o
 -10   3   5       33.33       27.39      0.81 o
  -9   3   5      105.55       73.46      1.64 o
  -8   3   5       22.98       17.57      1.17 o
  -7   3   5      173.36      185.21      3.98 o
  -6   3   5        3.65        2.69      0.52 o
  -5   3   5        5.31        2.19      0.18 o
  -4   3   5      111.30      104.79      3.25 o
  -3   3   5        0.94        3.13      0.37 o
  -2   3   5      304.97      323.60      3.74 o
  -1   3   5       75.20       85.72      1.78 o
   0   3   5      673.76      729.85     20.15 o
   1   3   5      973.02     1047.87     18.00 o
   2   3   5        1.63        0.88      0.32 o
   3   3   5       81.93       70.52      2.47 o
   4   3   5       73.16       68.67      1.01 o
   5   3   5       18.72       22.49      0.46 o
   6   3   5      178.29      165.32      2.69 o
   7   3   5      115.15      148.68      4.30 o
   8   3   5       11.15       12.19      0.55 o
   9   3   5        1.51        2.97      0.26 o
  10   3   5      193.98      207.40      2.98 o
  11   3   5        2.57        4.34      0.61 o
  12   3   5      134.92      135.61      6.93 o
  13   3   5       21.49       21.01      1.41 o
  14   3   5        0.17        0.23      1.73 o
  15   3   5        1.15        2.17      1.74 o
  16   3   5        0.00        2.28      1.79 o
  17   3   5       29.12       31.68      4.63 o
  18   3   5        6.57        8.93      1.71 o
  19   3   5        0.70       -0.60      1.42 o
 -18   4   5        2.65        2.74      2.21 o
 -17   4   5       49.61       48.52      2.44 o
 -16   4   5       15.60       16.59      1.52 o
 -15   4   5       54.98       52.10      3.50 o
 -14   4   5        1.97        0.65      0.75 o
 -13   4   5       18.82       19.41      0.99 o
 -12   4   5        3.51        3.48      1.75 o
 -11   4   5        0.17        0.91      0.49 o
 -10   4   5        1.87        0.53      0.44 o
  -9   4   5       17.15       17.50      1.95 o
  -8   4   5      110.93       87.62      2.52 o
  -7   4   5      231.22      226.50      5.50 o
  -6   4   5      252.06      237.80      3.62 o
  -5   4   5       66.99       64.16      1.24 o
  -4   4   5        6.98        6.97      0.31 o
  -3   4   5        4.23        3.91      0.27 o
  -2   4   5      162.77      158.25      9.79 o
  -1   4   5      286.85      293.24      3.78 o
   0   4   5        0.01        0.16      0.22 o
   1   4   5      101.94      109.97      3.43 o
   2   4   5      311.54      329.48      3.98 o
   3   4   5      171.04      180.01      3.68 o
   4   4   5       21.34        9.30      0.32 o
   5   4   5       59.73       58.79      1.24 o
   6   4   5      255.27      226.65      3.87 o
   7   4   5       91.99       85.01      1.79 o
   8   4   5       27.16       19.74      0.66 o
   9   4   5        4.91        3.39      1.07 o
  10   4   5        2.09        0.42      0.41 o
  11   4   5      389.55      398.76      6.93 o
  12   4   5      126.80      116.30      3.27 o
  13   4   5      116.77      116.80      4.15 o
  14   4   5       73.63       71.49      3.94 o
  15   4   5        0.03       -1.04      1.04 o
  16   4   5       10.96       14.95      1.94 o
  17   4   5        6.03        3.50      1.92 o
  18   4   5        4.32        1.46      1.50 o
 -16   5   5       11.08       10.98      1.26 o
 -15   5   5        5.27        3.68      1.16 o
 -14   5   5       20.82       20.82      1.84 o
 -13   5   5        5.36        4.41      1.12 o
 -12   5   5        4.15        3.04      1.55 o
 -11   5   5       19.34       17.85      1.38 o
 -10   5   5       32.73       29.50      1.15 o
  -9   5   5       42.02       40.51      1.17 o
  -8   5   5       19.39       16.32      0.66 o
  -7   5   5      465.86      472.20      7.07 o
  -6   5   5      137.84      129.71      2.52 o
  -5   5   5      274.97      272.67      9.63 o
  -4   5   5      238.79      237.96      3.85 o
  -3   5   5       37.69       39.24      0.79 o
  -2   5   5       35.83       32.38      0.92 o
  -1   5   5       74.57       75.74      1.61 o
   0   5   5       19.99       20.37      1.60 o
   1   5   5       43.71       37.00      1.22 o
   2   5   5      478.32      458.79      7.96 o
   3   5   5      155.88      125.01      2.61 o
   4   5   5        1.24        0.01      0.47 o
   5   5   5        0.69        0.50      0.30 o
   6   5   5        3.52        4.38      0.25 o
   7   5   5       15.47       12.30      2.31 o
   8   5   5       23.37       25.21      0.99 o
   9   5   5        0.05        0.70      1.09 o
  10   5   5       44.97       46.06      2.58 o
  11   5   5        5.28        5.71      0.72 o
  12   5   5       47.59       51.43      1.66 o
  13   5   5      252.77      295.12      9.11 o
  14   5   5      114.30      115.50      7.33 o
  15   5   5      190.41      175.34      9.34 o
  16   5   5       12.22       15.60      2.17 o
 -14   6   5        1.57        0.84      1.64 o
 -13   6   5        6.48        7.26      0.89 o
 -12   6   5        8.42        9.74      0.84 o
 -11   6   5       65.06       63.46      1.88 o
 -10   6   5       39.49       37.44      1.45 o
  -9   6   5      152.15      168.35      4.10 o
  -8   6   5      326.90      346.42      7.63 o
  -7   6   5        4.38        5.22      0.77 o
  -6   6   5        6.03        4.35      1.26 o
  -5   6   5       19.39       19.34      0.88 o
  -4   6   5       83.64       87.67      2.91 o
  -3   6   5        0.11        0.53      0.75 o
  -2   6   5       94.42       89.39      4.94 o
  -1   6   5      109.10      102.62      3.67 o
   0   6   5        4.85        3.45      0.56 o
   1   6   5       35.69       30.54      1.37 o
   2   6   5       38.56       33.04      2.33 o
   3   6   5       95.70      101.40      2.62 o
   4   6   5      119.61      124.06      6.64 o
   5   6   5       16.77       18.51      0.94 o
   6   6   5       46.28       49.52      2.33 o
   7   6   5       87.51       91.58      2.61 o
   8   6   5        0.35        0.39      0.57 o
   9   6   5       17.38       18.61      1.03 o
  10   6   5        2.22        3.76      0.72 o
  11   6   5       80.56       84.99      4.37 o
  12   6   5        2.89        2.48      2.93 o
  13   6   5        1.77        1.13      1.31 o
  14   6   5        1.50        0.68      1.65 o
 -11   7   5       13.49        1.14      3.28 o
 -10   7   5        0.13       -0.21      1.60 o
  -9   7   5        3.29        0.25      1.25 o
  -8   7   5       64.54       72.20      3.15 o
  -7   7   5        0.16       -0.75      1.08 o
  -6   7   5      176.31      190.36      5.61 o
  -5   7   5       28.90       27.90      1.51 o
  -4   7   5       21.71       23.08      1.44 o
  -3   7   5        0.56       -0.28      0.89 o
  -2   7   5        6.85       10.60      1.21 o
  -1   7   5        1.14        1.57      0.75 o
   0   7   5       34.45       39.14      1.42 o
   1   7   5       59.11       58.04      2.37 o
   2   7   5      155.21      170.73      4.56 o
   3   7   5        4.95        4.75      1.77 o
   4   7   5       32.86       33.07      1.18 o
   5   7   5        0.63       -0.01      0.93 o
   6   7   5        0.09        0.50      0.65 o
   7   7   5        2.09        2.24      0.62 o
   8   7   5       32.60       37.02      5.27 o
   9   7   5        5.92        5.83      0.75 o
  10   7   5        1.12        0.40      0.68 o
  11   7   5        3.19        4.68      1.11 o
  -6   8   5       18.42       15.51      2.64 o
  -5   8   5        8.75       10.64      1.79 o
  -4   8   5       49.04       51.67      3.09 o
  -3   8   5        7.90        9.95      1.17 o
  -2   8   5       11.03        8.57      1.12 o
  -1   8   5       71.20       72.50      3.26 o
   0   8   5        7.64        9.43      0.88 o
   1   8   5        7.02        4.18      0.83 o
   2   8   5       41.45       36.71      1.59 o
   3   8   5        2.21        2.07      0.72 o
   4   8   5       13.14       12.98      1.55 o
   5   8   5      221.17      208.24     11.90 o
   6   8   5      134.10      114.91      6.28 o
 -20   0   6        0.00       -0.96      1.60 o
 -19   0   6        3.29        1.39      2.14 o
 -18   0   6        1.01        0.64      1.57 o
 -17   0   6       10.25        9.88      1.76 o
 -16   0   6       15.01       15.09      1.02 o
 -15   0   6       36.35       34.92      1.62 o
 -14   0   6       16.12       15.84      0.95 o
 -13   0   6      286.98      298.22      7.02 o
 -12   0   6      650.55      660.81     13.52 o
 -11   0   6      102.15      107.48      3.10 o
 -10   0   6     3687.83     3846.32     85.24 o
  -9   0   6        3.46       -0.04      0.87 o
  -8   0   6      516.67      452.77     10.17 o
  -7   0   6      498.33      509.09     10.25 o
  -6   0   6      824.02      730.12     13.89 o
  -5   0   6       33.40       28.54      1.28 o
  -4   0   6      134.99      161.38      3.80 o
  -3   0   6        5.54       11.16      0.60 o
  -2   0   6     1543.37     1602.82     29.66 o
  -1   0   6     6207.04     6652.72    166.68 o
   0   0   6     6242.61     6874.84    185.30 o
   1   0   6      823.52      856.59     18.19 o
   2   0   6      166.20      173.76      3.62 o
   3   0   6       82.28       95.57      1.99 o
   4   0   6      190.38      217.84      4.76 o
   5   0   6       19.27       25.86      0.79 o
   6   0   6       13.63        9.62      0.48 o
   7   0   6       55.29       62.59      1.32 o
   8   0   6       84.25      101.37      2.05 o
   9   0   6      552.08      633.45     11.43 o
  10   0   6     1213.42     1330.78     25.29 o
  11   0   6      174.05      196.34      4.69 o
  12   0   6       44.80       43.67      2.69 o
  13   0   6        4.43        5.88      1.68 o
  14   0   6       45.22       50.56      3.06 o
  15   0   6       22.98       22.51      2.21 o
  16   0   6      170.03      176.45      7.46 o
  17   0   6      117.63      128.08      5.68 o
  18   0   6       15.55       15.22      2.56 o
  19   0   6      292.58      288.59     15.43 o
  20   0   6       14.12       11.04      2.19 o
 -20   1   6        2.99        1.54      1.61 o
 -19   1   6        3.68        3.34      2.21 o
 -18   1   6       27.26       31.29      2.15 o
 -17   1   6        3.19        3.72      0.89 o
 -16   1   6        2.42        2.89      0.61 o
 -15   1   6       37.31       40.27      1.54 o
 -14   1   6       50.20       46.09      1.26 o
 -13   1   6      185.42      192.94      3.98 o
 -12   1   6      124.77      130.14      2.55 o
 -11   1   6      651.03      659.53     10.28 o
 -10   1   6      238.57      241.34      4.63 o
  -9   1   6       42.77       41.94      1.36 o
  -8   1   6       96.12       86.61      1.80 o
  -7   1   6       86.01       85.43      1.76 o
  -6   1   6        0.17        1.62      0.61 o
  -5   1   6      297.66      313.24      7.08 o
  -4   1   6      577.16      661.05      9.62 o
  -3   1   6      898.13      956.50     23.31 o
  -2   1   6       44.54       55.35      1.07 o
  -1   1   6        0.32        3.18      0.68 o
   0   1   6       94.72       86.96      2.55 o
   1   1   6       42.35       34.68      0.66 o
   2   1   6       43.39       53.76      0.83 o
   3   1   6      561.16      605.85      6.83 o
   4   1   6       67.53       67.39      1.06 o
   5   1   6      260.94      281.84      3.83 o
   6   1   6      140.49      157.61      2.09 o
   7   1   6       40.06       35.34      0.65 o
   8   1   6      143.95      157.63      2.31 o
   9   1   6       34.33       32.87      0.64 o
  10   1   6      104.38      112.12      2.15 o
  11   1   6        2.13        1.22      0.72 o
  12   1   6        0.01        0.35      0.52 o
  13   1   6       41.70       40.04      1.82 o
  14   1   6       37.05       33.33      1.70 o
  15   1   6        3.58        4.19      1.55 o
  16   1   6        1.00        0.30      0.93 o
  17   1   6       10.93        9.56      2.53 o
  18   1   6       57.24       51.08      4.03 o
  19   1   6       28.57       27.81      2.55 o
 -19   2   6        8.12        6.09      1.47 o
 -18   2   6      143.31      134.07      4.45 o
 -17   2   6        4.71        3.81      1.77 o
 -16   2   6        0.06        0.11      0.63 o
 -15   2   6      299.81      319.97      7.70 o
 -14   2   6      486.34      484.90     18.59 o
 -13   2   6       13.32       13.54      1.76 o
 -12   2   6      178.09      180.19      3.62 o
 -11   2   6        0.18        1.25      0.53 o
 -10   2   6      218.55      198.73      4.28 o
  -9   2   6       39.56       51.53      1.12 o
  -8   2   6      175.97      156.83      3.30 o
  -7   2   6       46.61       50.88      1.83 o
  -6   2   6      175.33      167.58      2.93 o
  -5   2   6        2.89        2.82      0.55 o
  -4   2   6        1.53        1.59      0.30 o
  -3   2   6       61.08       55.33      0.98 o
  -2   2   6      372.63      387.46      5.24 o
  -1   2   6       25.07       23.74      1.07 o
   0   2   6        0.04        1.56      0.25 o
   1   2   6       74.52       77.63      1.74 o
   2   2   6       77.81       88.17      1.15 o
   3   2   6      384.51      404.66      4.59 o
   4   2   6       22.54       22.52      0.54 o
   5   2   6       27.03       25.31      0.57 o
   6   2   6        7.00        6.53      0.33 o
   7   2   6       27.56       27.90      0.65 o
   8   2   6      211.11      228.86      3.56 o
   9   2   6       97.22       94.17      1.70 o
  10   2   6        3.47        2.62      0.31 o
  11   2   6      124.24      127.53      2.52 o
  12   2   6       50.73       48.56      1.29 o
  13   2   6       58.26       58.92      2.20 o
  14   2   6        4.70        3.08      0.84 o
  15   2   6        1.95        3.37      2.79 o
  16   2   6        1.63        1.32      0.93 o
  17   2   6       12.39       12.42      1.44 o
  18   2   6        0.07       -1.27      1.28 o
  19   2   6       41.61       43.17      3.03 o
 -19   3   6       80.28       77.72      4.50 o
 -18   3   6      123.01      125.32      4.08 o
 -17   3   6      111.98      114.59      4.02 o
 -16   3   6        2.17        4.02      0.93 o
 -15   3   6       16.87       17.76      1.20 o
 -14   3   6        3.01        2.32      0.65 o
 -13   3   6        8.26        6.19      1.25 o
 -12   3   6       66.35       58.97      4.76 o
 -11   3   6       35.82       30.75      1.86 o
 -10   3   6      190.64      159.75      5.88 o
  -9   3   6       96.88       77.40      4.88 o
  -8   3   6       20.82       12.59      0.59 o
  -7   3   6        0.00       -0.06      0.66 o
  -6   3   6       73.47       74.22      1.35 o
  -5   3   6        1.02        0.46      0.24 o
  -4   3   6      110.58      114.86      1.90 o
  -3   3   6        5.44        5.05      0.28 o
  -2   3   6      114.14       92.55      1.32 o
  -1   3   6      297.13      293.32      3.50 o
   0   3   6      128.65      138.46      3.15 o
   1   3   6      119.80      116.02      3.14 o
   2   3   6      621.30      677.08      7.30 o
   3   3   6        3.71        4.15      0.27 o
   4   3   6        0.27        0.08      0.24 o
   5   3   6      131.13      141.42      2.85 o
   6   3   6      160.26      170.41      2.77 o
   7   3   6      273.39      265.62      4.54 o
   8   3   6        5.16        4.04      0.38 o
   9   3   6      297.27      285.27      5.56 o
  10   3   6       28.31       25.65      0.95 o
  11   3   6        1.91        1.70      0.41 o
  12   3   6      162.57      160.67      3.58 o
  13   3   6       14.59       17.49      1.70 o
  14   3   6        0.79        1.44      0.64 o
  15   3   6        7.60        5.16      1.63 o
  16   3   6       79.87       79.43      3.25 o
  17   3   6        0.79        1.97      1.93 o
  18   3   6        0.14       -1.32      2.18 o
 -17   4   6        1.06        2.55      1.05 o
 -16   4   6      147.05      160.77      5.87 o
 -15   4   6        5.27        5.19      0.86 o
 -14   4   6       11.62       14.04      0.99 o
 -13   4   6        8.99        8.24      0.97 o
 -12   4   6       13.37       16.36      0.84 o
 -11   4   6        2.49        2.26      0.84 o
 -10   4   6       18.09       13.87      0.69 o
  -9   4   6        3.71        1.90      1.41 o
  -8   4   6       52.67       40.79      1.30 o
  -7   4   6      314.56      289.67      5.68 o
  -6   4   6       28.47       13.77      0.90 o
  -5   4   6       97.23       92.50      1.78 o
  -4   4   6     1081.42     1125.96     30.59 o
  -3   4   6        0.09       -0.17      0.24 o
  -2   4   6      243.76      248.51      3.17 o
  -1   4   6       50.82       47.80      1.71 o
   0   4   6      168.49      160.00      2.14 o
   1   4   6       74.96       79.23      2.35 o
   2   4   6       77.63       87.49      1.37 o
   3   4   6      214.65      215.38      2.89 o
   4   4   6      438.89      446.01     16.08 o
   5   4   6      362.92      348.40      5.14 o
   6   4   6      349.87      287.49      4.53 o
   7   4   6       79.19       78.67      1.64 o
   8   4   6        2.04        1.09      0.41 o
   9   4   6        5.24        3.17      0.84 o
  10   4   6       13.04       14.66      0.76 o
  11   4   6       82.01       85.06      2.40 o
  12   4   6        0.03        0.01      0.35 o
  13   4   6      116.96      107.11      5.44 o
  14   4   6        1.09        1.14      1.67 o
  15   4   6       11.74        8.85      1.67 o
  16   4   6       79.25       77.47      5.05 o
  17   4   6       17.42       14.58      2.33 o
 -16   5   6       21.67       20.46      2.70 o
 -15   5   6        5.65        5.92      1.02 o
 -14   5   6       11.76       13.90      1.42 o
 -13   5   6        3.21        1.82      1.22 o
 -12   5   6        0.01       -1.00      1.00 o
 -11   5   6        2.36        0.86      1.07 o
 -10   5   6        0.37       -0.16      0.50 o
  -9   5   6       44.04       45.44      1.46 o
  -8   5   6       47.01       42.45      1.31 o
  -7   5   6      171.68      185.21      3.32 o
  -6   5   6      128.77      131.92      2.96 o
  -5   5   6      180.69      195.78      6.59 o
  -4   5   6        7.60        5.71      0.43 o
  -3   5   6      207.56      194.16      3.34 o
  -2   5   6        0.11        0.71      0.14 o
  -1   5   6        1.00        0.87      2.02 o
   0   5   6       14.16       13.87      0.48 o
   1   5   6      166.93      167.24      8.35 o
   2   5   6       24.71       15.94      0.80 o
   3   5   6      139.34      114.80      2.92 o
   4   5   6      234.39      217.91      6.12 o
   5   5   6      139.95      124.86      2.05 o
   6   5   6       22.56       18.35      0.61 o
   7   5   6       13.09        8.52      1.34 o
   8   5   6       32.66       33.75      3.58 o
   9   5   6       14.02       14.52      0.89 o
  10   5   6        0.06       -0.12      0.57 o
  11   5   6        0.54        0.26      0.88 o
  12   5   6        0.51        0.00      1.07 o
  13   5   6        0.05        0.53      1.14 o
  14   5   6       21.64       15.41      1.69 o
  15   5   6       26.63       27.40      2.69 o
  16   5   6        5.78        0.53      1.39 o
 -14   6   6        1.19        1.03      1.42 o
 -13   6   6       40.95       36.25      2.35 o
 -12   6   6       65.27       57.31      2.23 o
 -11   6   6        1.49        2.24      1.37 o
 -10   6   6        4.57        6.56      0.85 o
  -9   6   6      230.28      240.30      9.38 o
  -8   6   6      171.22      171.45      7.40 o
  -7   6   6       27.43       24.60      1.24 o
  -6   6   6        0.05        0.15      0.34 o
  -5   6   6       10.79        8.37      0.86 o
  -4   6   6       45.49       44.39      1.51 o
  -3   6   6      140.88      143.39      6.44 o
  -2   6   6        5.23        5.97      0.79 o
  -1   6   6        7.65        8.12      0.82 o
   0   6   6        0.21        1.14      0.71 o
   1   6   6       29.73       25.87      1.29 o
   2   6   6       36.01       36.93      1.66 o
   3   6   6       52.72       58.58      2.07 o
   4   6   6       15.18       13.68      3.67 o
   5   6   6        3.05        4.33      0.65 o
   6   6   6        3.32        2.26      0.71 o
   7   6   6        0.57        1.65      0.77 o
   8   6   6        0.52        1.64      0.65 o
   9   6   6       23.55       24.66      2.18 o
  10   6   6        0.79        1.24      0.96 o
  11   6   6        8.37        9.27      0.91 o
  12   6   6        7.10        8.64      1.79 o
  13   6   6       27.75       29.89      2.55 o
 -10   7   6       15.21       16.46      3.30 o
  -9   7   6        1.48        0.86      1.43 o
  -8   7   6        0.01        1.74      1.21 o
  -7   7   6        0.01        0.21      0.81 o
  -6   7   6        6.94        8.23      1.30 o
  -5   7   6        3.58        4.18      0.67 o
  -4   7   6       69.11       73.73      2.90 o
  -3   7   6        2.50        2.61      1.05 o
  -2   7   6        4.22        5.07      0.67 o
  -1   7   6       11.32       10.27      1.29 o
   0   7   6        9.42       10.70      0.81 o
   1   7   6        9.00        8.59      1.38 o
   2   7   6       27.33       25.14      1.01 o
   3   7   6        0.43       -0.21      0.67 o
   4   7   6        1.15        1.11      0.65 o
   5   7   6       19.08       21.88      1.13 o
   6   7   6       52.11       46.89      1.75 o
   7   7   6       30.14       29.53      1.31 o
   8   7   6        6.40        5.66      0.93 o
   9   7   6       29.24       27.60      1.54 o
  10   7   6        4.47        5.16      1.08 o
  -4   8   6        9.93        9.99      1.96 o
  -3   8   6       39.15       40.27      4.02 o
  -2   8   6        4.71        3.70      1.56 o
  -1   8   6        5.06        5.07      1.24 o
   0   8   6        1.94        1.43      0.93 o
   1   8   6        9.60        7.42      1.46 o
   2   8   6       58.29       58.14      3.19 o
   3   8   6       13.80       12.39      1.47 o
 -19   1   7        1.09        1.37      1.08 o
 -18   1   7       19.27       21.71      5.57 o
 -17   1   7        0.17        0.81      2.37 o
 -16   1   7       28.63       27.67      1.62 o
 -15   1   7      115.14      112.95      2.86 o
 -14   1   7        8.15        6.76      0.47 o
 -13   1   7       23.72       21.89      0.81 o
 -12   1   7      395.47      411.67      9.08 o
 -11   1   7      327.14      327.90      5.45 o
 -10   1   7      335.30      321.56      6.36 o
  -9   1   7      705.42      665.99     11.65 o
  -8   1   7       11.27       10.45      0.76 o
  -7   1   7     1872.89     1858.58     28.35 o
  -6   1   7       68.26       68.60      2.08 o
  -5   1   7       45.08       54.29      1.21 o
  -4   1   7       49.71       38.74      1.30 o
  -3   1   7       86.44       70.63      1.71 o
  -2   1   7       30.83       38.11      0.91 o
  -1   1   7       19.58       22.62      0.60 o
   0   1   7      133.32      136.83      3.00 o
   1   1   7      913.96      953.29     11.08 o
   2   1   7      854.86      869.36     10.32 o
   3   1   7      424.67      435.86      5.46 o
   4   1   7      162.37      171.12      2.60 o
   5   1   7        0.48        1.71      0.30 o
   6   1   7        0.00        0.42      0.27 o
   7   1   7        9.60        9.75      0.44 o
   8   1   7       88.56       97.70      2.24 o
   9   1   7       14.69       14.45      0.54 o
  10   1   7        0.33        1.17      0.59 o
  11   1   7      114.88      121.29      2.59 o
  12   1   7      225.03      232.40      4.98 o
  13   1   7      115.56      122.06      7.59 o
  14   1   7       87.37       80.06      3.25 o
  15   1   7        6.79        7.31      1.03 o
  16   1   7        5.62        4.24      1.02 o
  17   1   7        2.54        0.08      0.92 o
  18   1   7        3.08        6.49      1.40 o
  19   1   7       12.85       11.07      1.72 o
 -19   2   7       24.96       24.15      4.63 o
 -18   2   7        6.43        6.14      1.17 o
 -17   2   7        3.37        7.45      2.85 o
 -16   2   7        7.56        6.12      0.89 o
 -15   2   7       29.54       30.73      1.27 o
 -14   2   7        8.36        8.59      1.95 o
 -13   2   7        5.50        5.09      1.72 o
 -12   2   7       24.00       26.47      1.16 o
 -11   2   7        2.90        1.15      0.80 o
 -10   2   7        8.51        8.13      1.08 o
  -9   2   7       65.76       54.96      1.53 o
  -8   2   7        0.02        0.40      0.59 o
  -7   2   7       35.71       31.49      1.39 o
  -6   2   7       16.68       11.16      0.59 o
  -5   2   7       97.77       97.31      2.13 o
  -4   2   7      147.95      138.63      2.34 o
  -3   2   7       36.84       30.15      0.76 o
  -2   2   7        8.90        7.59      0.35 o
  -1   2   7      374.45      388.24      5.01 o
   0   2   7      114.96       85.05      2.63 o
   1   2   7       94.66       65.43      1.04 o
   2   2   7       60.17       56.60      1.08 o
   3   2   7        0.50        0.01      0.21 o
   4   2   7      101.30      117.65      2.47 o
   5   2   7      136.49      152.14      2.51 o
   6   2   7       79.28       77.10      1.68 o
   7   2   7        2.03        3.30      0.66 o
   8   2   7        5.57        4.89      0.46 o
   9   2   7       26.78       25.51      0.95 o
  10   2   7      187.94      188.10      5.70 o
  11   2   7        2.80        4.30      0.55 o
  12   2   7       37.66       31.06      1.04 o
  13   2   7       71.00       71.49      2.60 o
  14   2   7       58.64       54.40      2.23 o
  15   2   7       34.12       29.52      1.54 o
  16   2   7       14.52       14.39      1.41 o
  17   2   7       19.11       11.90      1.47 o
  18   2   7        4.68        2.41      1.20 o
  19   2   7       11.79        6.92      1.80 o
 -18   3   7       47.38       47.38      3.85 o
 -17   3   7       73.64       76.82      9.97 o
 -16   3   7        1.51        1.78      0.87 o
 -15   3   7       48.54       46.58      2.59 o
 -14   3   7        5.12        6.24      0.92 o
 -13   3   7        1.64        2.33      1.31 o
 -12   3   7        0.96        0.04      0.61 o
 -11   3   7       67.50       55.98      1.72 o
 -10   3   7        1.51        1.64      0.63 o
  -9   3   7       73.43       68.94      7.05 o
  -8   3   7        5.98        3.04      0.69 o
  -7   3   7       30.20       18.32      0.63 o
  -6   3   7        4.03        2.42      0.59 o
  -5   3   7       16.80       11.31      1.22 o
  -4   3   7      150.13      142.87      4.48 o
  -3   3   7      237.65      231.29      3.23 o
  -2   3   7       54.74       50.86      2.10 o
  -1   3   7      705.03      659.91      8.11 o
   0   3   7       12.33       13.98      0.42 o
   1   3   7        4.23        4.54      0.25 o
   2   3   7      159.07      151.95      1.92 o
   3   3   7      283.91      290.38      3.62 o
   4   3   7        1.76        3.33      0.77 o
   5   3   7       43.31       46.32      1.09 o
   6   3   7       59.48       53.85      1.88 o
   7   3   7       34.92       29.00      0.84 o
   8   3   7      379.29      375.96      8.49 o
   9   3   7      197.50      168.45      6.08 o
  10   3   7        0.95        0.29      0.57 o
  11   3   7       14.20       14.84      0.96 o
  12   3   7        2.76        2.86      0.49 o
  13   3   7       15.20       12.82      1.28 o
  14   3   7        3.43        3.85      0.92 o
  15   3   7       24.11       23.71      1.67 o
  16   3   7       20.91       18.77      1.92 o
  17   3   7        0.41        0.50      1.49 o
  18   3   7        5.35        5.21      2.35 o
 -17   4   7       44.77       42.89      2.67 o
 -16   4   7      165.90      185.95      6.57 o
 -15   4   7       22.49       24.18      2.40 o
 -14   4   7      122.68      136.54      7.21 o
 -13   4   7       16.86       18.12      0.95 o
 -12   4   7        3.11        2.31      0.69 o
 -11   4   7        0.03        0.71      0.62 o
 -10   4   7       25.53       20.16      0.89 o
  -9   4   7        4.17        2.46      0.61 o
  -8   4   7       23.31       22.06      2.37 o
  -7   4   7       53.62       39.79      1.21 o
  -6   4   7       19.45       13.62      0.73 o
  -5   4   7      171.98      159.13      2.96 o
  -4   4   7      471.25      453.60      5.98 o
  -3   4   7      181.75      179.58      3.66 o
  -2   4   7      602.01      628.55      7.81 o
  -1   4   7       28.19       27.27      1.03 o
   0   4   7      104.12      104.14      3.49 o
   1   4   7        0.04        0.39      0.25 o
   2   4   7       62.57       61.36      1.40 o
   3   4   7      176.58      189.42      3.11 o
   4   4   7       99.70       93.52      1.89 o
   5   4   7        8.93        2.95      0.36 o
   6   4   7       62.73       53.75      2.49 o
   7   4   7       80.37       66.94      2.89 o
   8   4   7       19.41       15.01      0.98 o
   9   4   7        3.70        3.73      0.62 o
  10   4   7       90.97       93.78      3.15 o
  11   4   7        1.89        2.19      1.10 o
  12   4   7       19.97       22.53      2.00 o
  13   4   7        2.52        2.29      1.79 o
  14   4   7       13.61       15.70      1.94 o
  15   4   7       84.42       86.34      5.11 o
  16   4   7       10.52       10.84      1.69 o
  17   4   7       39.58       43.28      4.40 o
 -15   5   7      182.54      185.53      8.27 o
 -14   5   7        0.02        0.90      1.14 o
 -13   5   7      207.99      235.89      9.14 o
 -12   5   7       24.74       24.72      1.67 o
 -11   5   7       24.25       22.35      1.35 o
 -10   5   7       18.39       17.95      1.04 o
  -9   5   7       16.08       13.71      0.75 o
  -8   5   7       14.20       14.25      0.97 o
  -7   5   7        3.29        3.28      0.66 o
  -6   5   7      797.90      768.42     12.06 o
  -5   5   7      303.78      292.28     12.17 o
  -4   5   7      256.83      243.86     14.20 o
  -3   5   7       75.14       65.85      1.39 o
  -2   5   7       27.29       24.53      1.12 o
  -1   5   7      116.35      114.55      1.93 o
   0   5   7       14.64       12.37      0.56 o
   1   5   7        0.97        1.92      0.40 o
   2   5   7      152.20      147.66      2.74 o
   3   5   7       15.10       11.98      0.41 o
   4   5   7        7.91       10.91      0.44 o
   5   5   7       80.21       75.20      2.09 o
   6   5   7      213.34      232.22     18.04 o
   7   5   7      144.75      150.44      4.72 o
   8   5   7        0.24        0.03      1.48 o
   9   5   7        3.28        2.98      0.97 o
  10   5   7       20.51       18.79      1.89 o
  11   5   7        2.99        2.60      1.00 o
  12   5   7        9.47       12.34      1.68 o
  13   5   7       27.15       35.92      2.93 o
  14   5   7      147.79      150.49      7.92 o
  15   5   7        5.55        3.00      1.53 o
 -13   6   7        0.89       -0.50      1.36 o
 -12   6   7       10.48       10.78      1.32 o
 -11   6   7        4.92        4.94      0.93 o
 -10   6   7       34.93       37.14      1.57 o
  -9   6   7       80.76       78.01      2.17 o
  -8   6   7        5.73        6.11      0.74 o
  -7   6   7        0.84       -0.12      0.69 o
  -6   6   7       10.19        9.88      0.60 o
  -5   6   7        5.13        5.40      0.86 o
  -4   6   7        2.44        3.50      0.83 o
  -3   6   7       16.17       15.84      1.05 o
  -2   6   7       13.97       13.55      1.32 o
  -1   6   7      114.80      115.81      6.30 o
   0   6   7       62.98       57.59      5.35 o
   1   6   7        0.00        1.60      0.89 o
   2   6   7        5.19        7.69      1.06 o
   3   6   7        7.58        9.73      1.12 o
   4   6   7       11.00       12.34      1.17 o
   5   6   7      101.68      112.11      5.57 o
   6   6   7       53.46       59.32      3.22 o
   7   6   7       27.05       22.61      1.24 o
   8   6   7       99.04       99.53      3.99 o
   9   6   7       27.74       30.88      1.83 o
  10   6   7        3.06        3.78      1.32 o
  11   6   7       61.81       60.48      8.21 o
  12   6   7       12.42        9.65      1.82 o
  13   6   7        4.64        3.70      1.24 o
  -9   7   7        1.38        2.47      2.10 o
  -8   7   7        0.04       -0.21      1.29 o
  -7   7   7        6.85        7.09      2.19 o
  -6   7   7        1.26        1.03      0.79 o
  -5   7   7       12.80       11.37      1.99 o
  -4   7   7        3.34        1.88      0.77 o
  -3   7   7        1.26        0.78      0.67 o
  -2   7   7        1.60        1.18      0.75 o
  -1   7   7        5.34        4.52      0.86 o
   0   7   7        1.97        1.39      0.86 o
   1   7   7        9.51        7.46      1.01 o
   2   7   7       25.69       25.58      1.29 o
   3   7   7        1.62        0.96      0.75 o
   4   7   7        0.15       -0.27      0.79 o
   5   7   7       67.61       71.62      3.63 o
   6   7   7       12.54       13.41      1.10 o
   7   7   7       41.57       41.37      1.98 o
   8   7   7       67.67       68.33      2.93 o
   9   7   7        9.43        8.85      1.74 o
  10   7   7        6.62        6.76      1.21 o
  -2   8   7        0.06       -0.57      1.46 o
  -1   8   7        1.13        2.18      1.54 o
   0   8   7        7.15        7.72      1.46 o
   1   8   7       20.32       21.12      2.69 o
   2   8   7       52.85       57.95      3.73 o
 -19   0   8       42.09       43.28      3.70 o
 -18   0   8      305.18      331.93     20.25 o
 -17   0   8       18.04       15.70      2.46 o
 -16   0   8       21.50       29.83      2.29 o
 -15   0   8        0.39        0.75      0.71 o
 -14   0   8       20.68       21.56      1.05 o
 -13   0   8      126.30      118.40      3.51 o
 -12   0   8      887.11      898.72     18.27 o
 -11   0   8      178.03      165.66      5.38 o
 -10   0   8       20.06       18.61      1.55 o
  -9   0   8     3143.19     3255.06     70.91 o
  -8   0   8     2056.51     1996.66     44.86 o
  -7   0   8      471.83      414.45     10.70 o
  -6   0   8     1074.50     1064.82     19.89 o
  -5   0   8        3.97        2.78      0.72 o
  -4   0   8      526.51      518.03     10.34 o
  -3   0   8      174.62      190.86      3.96 o
  -2   0   8     1792.04     1987.06     37.82 o
  -1   0   8      144.86      167.36      3.71 o
   0   0   8      191.45      207.72      5.17 o
   1   0   8      152.02      195.34      4.34 o
   2   0   8        1.29        1.25      0.39 o
   3   0   8      108.94       89.70      1.92 o
   4   0   8      658.21      716.30     10.88 o
   5   0   8       73.28       66.14      2.24 o
   6   0   8       91.50       90.72      3.19 o
   7   0   8       72.71       71.19      2.42 o
   8   0   8       24.76       25.02      1.02 o
   9   0   8        0.47        0.64      0.68 o
  10   0   8      261.55      270.61      7.67 o
  11   0   8       91.78      100.90      4.44 o
  12   0   8        8.16        8.12      1.60 o
  13   0   8       50.15       49.46      2.86 o
  14   0   8       50.82       48.88      3.42 o
  15   0   8       66.11       67.11      4.01 o
  16   0   8        3.39        4.08      1.50 o
  17   0   8       46.84       44.95      3.28 o
  18   0   8       39.94       40.42      3.42 o
  19   0   8       12.36        9.58      1.77 o
 -19   1   8        5.49        6.48      1.48 o
 -18   1   8       25.06       22.51      1.88 o
 -17   1   8        0.67        1.34      1.19 o
 -16   1   8       10.59       10.95      0.97 o
 -15   1   8      141.82      153.70      4.77 o
 -14   1   8        1.86        2.25      0.74 o
 -13   1   8       98.16       95.46      2.22 o
 -12   1   8      149.96      147.65      3.27 o
 -11   1   8       41.51       35.14      1.45 o
 -10   1   8        4.34        5.56      1.94 o
  -9   1   8        6.46        6.88      0.84 o
  -8   1   8      197.44      171.98      6.04 o
  -7   1   8      441.85      450.83      7.61 o
  -6   1   8      506.86      503.85      7.61 o
  -5   1   8     1306.78     1271.46     17.90 o
  -4   1   8      123.50      132.40      2.19 o
  -3   1   8      441.01      425.36      6.00 o
  -2   1   8        9.95       15.34      0.63 o
  -1   1   8       41.64       33.68      1.11 o
   0   1   8       18.24       11.01      0.49 o
   1   1   8      274.59      330.37      6.50 o
   2   1   8     1407.02     1494.78     24.92 o
   3   1   8      107.90      145.98      2.04 o
   4   1   8      242.15      246.18      3.15 o
   5   1   8       19.98       12.71      0.83 o
   6   1   8        8.44        8.07      0.70 o
   7   1   8       64.81       63.65      1.38 o
   8   1   8        4.42        5.36      0.72 o
   9   1   8       26.75       21.44      1.97 o
  10   1   8        5.27        5.36      0.43 o
  11   1   8       16.46       13.48      0.67 o
  12   1   8       18.04       18.87      2.32 o
  13   1   8       13.28       14.46      1.28 o
  14   1   8       37.65       36.91      1.88 o
  15   1   8       59.44       59.92      2.68 o
  16   1   8        0.02        1.47      0.91 o
  17   1   8        4.78        6.22      1.48 o
  18   1   8        8.70        6.55      1.44 o
  19   1   8        0.12       -0.93      1.26 o
 -18   2   8        0.30       -1.19      1.19 o
 -17   2   8        2.99        2.77      1.09 o
 -16   2   8       15.14       15.28      1.65 o
 -15   2   8       49.23       51.98      1.80 o
 -14   2   8       28.05       27.34      1.74 o
 -13   2   8        0.86        1.97      0.65 o
 -12   2   8        0.12        0.00      1.02 o
 -11   2   8        5.28        3.99      0.34 o
 -10   2   8       38.63       29.37      1.25 o
  -9   2   8        4.64        6.25      0.90 o
  -8   2   8       88.06       99.44      2.75 o
  -7   2   8      180.08      180.90      3.81 o
  -6   2   8      205.54      181.84      5.74 o
  -5   2   8        2.54        3.14      0.58 o
  -4   2   8      703.84      651.38      8.95 o
  -3   2   8        0.32        0.55      0.33 o
  -2   2   8      131.05      145.12      2.34 o
  -1   2   8      641.53      625.68      7.41 o
   0   2   8       34.67       40.76      0.77 o
   1   2   8        3.40        4.18      0.30 o
   2   2   8      546.14      521.49      5.97 o
   3   2   8      107.96      114.55      1.53 o
   4   2   8        5.93        4.83      0.40 o
   5   2   8      736.17      758.50     10.82 o
   6   2   8      969.81     1049.51     23.58 o
   7   2   8        5.76        5.50      0.59 o
   8   2   8        7.88       11.93      1.36 o
   9   2   8        4.35        4.41      0.41 o
  10   2   8        1.36        1.20      0.43 o
  11   2   8       43.95       35.71      1.26 o
  12   2   8      194.13      199.85      8.41 o
  13   2   8       29.06       31.20      2.83 o
  14   2   8       45.33       43.97      1.95 o
  15   2   8       18.42       16.31      1.70 o
  16   2   8        1.03        2.39      2.56 o
  17   2   8        1.52        0.91      0.99 o
  18   2   8        0.52        0.59      1.64 o
 -18   3   8       42.47       42.72      6.29 o
 -17   3   8       86.99       88.47      3.28 o
 -16   3   8       15.43       20.60      2.08 o
 -15   3   8        7.07        7.04      0.90 o
 -14   3   8        6.02        5.70      1.05 o
 -13   3   8        9.30        8.16      0.84 o
 -12   3   8       35.30       35.25      2.08 o
 -11   3   8       48.75       51.30      2.81 o
 -10   3   8        9.91        8.21      1.01 o
  -9   3   8      284.27      294.84     21.34 o
  -8   3   8        3.52        2.78      0.50 o
  -7   3   8       77.80       76.71      1.65 o
  -6   3   8        0.66       -0.10      0.32 o
  -5   3   8      130.80      118.61      2.19 o
  -4   3   8      117.68      119.06      2.21 o
  -3   3   8       21.99       22.33      0.59 o
  -2   3   8       14.99       12.83      0.46 o
  -1   3   8      976.48      989.98     11.54 o
   0   3   8      430.52      420.99      5.49 o
   1   3   8     1242.67     1258.23     27.29 o
   2   3   8        0.45        0.82      0.34 o
   3   3   8      351.77      344.99      4.70 o
   4   3   8       13.91       18.96      0.56 o
   5   3   8       26.61       24.00      1.63 o
   6   3   8        2.28        3.83      0.43 o
   7   3   8       17.79       12.22      0.61 o
   8   3   8       58.19       39.89      2.67 o
   9   3   8      249.94      233.30      4.11 o
  10   3   8       95.58       82.21      4.50 o
  11   3   8        2.20        3.44      0.88 o
  12   3   8        4.40        4.31      1.07 o
  13   3   8       82.77       80.39      2.95 o
  14   3   8       20.89       24.23      1.43 o
  15   3   8       16.17       16.15      1.56 o
  16   3   8       23.90       17.95      2.02 o
  17   3   8        6.06        3.96      1.62 o
 -17   4   8       14.58       11.16      2.00 o
 -16   4   8       22.38       25.83      1.75 o
 -15   4   8      109.61      122.04     12.51 o
 -14   4   8       75.86       85.52      2.94 o
 -13   4   8       12.26        8.83      1.27 o
 -12   4   8      295.88      290.44     25.63 o
 -11   4   8       10.03       10.42      1.65 o
 -10   4   8       45.17       48.25      2.57 o
  -9   4   8       51.00       45.65      1.73 o
  -8   4   8      132.45      110.80      4.52 o
  -7   4   8       56.95       52.17      1.51 o
  -6   4   8      374.34      381.07      5.83 o
  -5   4   8        7.34       10.67      0.80 o
  -4   4   8       18.25       14.53      0.58 o
  -3   4   8      918.64      944.95     22.38 o
  -2   4   8      568.17      559.47      6.98 o
  -1   4   8      203.61      198.23      3.77 o
   0   4   8      128.99      122.59      1.96 o
   1   4   8        5.03        5.11      0.71 o
   2   4   8       69.63       63.09      1.44 o
   3   4   8       19.84       18.77      1.17 o
   4   4   8      267.88      239.79      5.93 o
   5   4   8       94.99       91.85      2.22 o
   6   4   8       16.71       15.26      2.34 o
   7   4   8       42.73       34.14      3.06 o
   8   4   8       23.18       23.09      1.13 o
   9   4   8       49.35       52.25      1.82 o
  10   4   8       51.70       50.29      2.21 o
  11   4   8       13.98       13.41      1.05 o
  12   4   8        5.60        4.89      1.24 o
  13   4   8        0.61       -1.14      1.67 o
  14   4   8        0.09        1.07      1.21 o
  15   4   8        9.66       13.73      2.61 o
  16   4   8        0.48        1.86      1.65 o
 -15   5   8        0.29        2.40      1.65 o
 -14   5   8       13.22       15.64      2.11 o
 -13   5   8      106.71      131.49      5.33 o
 -12   5   8       56.62       60.43      2.59 o
 -11   5   8      116.93      119.27      4.04 o
 -10   5   8       62.37       58.65      3.88 o
  -9   5   8       53.49       58.63      5.66 o
  -8   5   8        1.40        2.10      0.72 o
  -7   5   8       15.62       17.97      0.90 o
  -6   5   8      103.54       99.48      2.33 o
  -5   5   8       40.40       35.69      1.98 o
  -4   5   8        8.95        6.26      0.55 o
  -3   5   8       81.84       78.45      2.31 o
  -2   5   8        8.35        5.80      0.35 o
  -1   5   8       85.32       82.98      5.98 o
   0   5   8       10.72        9.31      0.33 o
   1   5   8       15.59       14.15      1.32 o
   2   5   8       15.29       12.22      1.73 o
   3   5   8        7.18        6.85      1.02 o
   4   5   8        0.40        0.33      0.97 o
   5   5   8        3.96        2.33      2.72 o
   6   5   8       24.55       18.07      4.90 o
   7   5   8       10.00        5.62      3.33 o
   8   5   8      117.25      121.67      5.27 o
   9   5   8        4.36        5.54      1.15 o
  10   5   8        0.16       -0.07      1.14 o
  11   5   8        9.07        9.25      1.92 o
  12   5   8        6.03        4.76      1.28 o
  13   5   8       11.92       12.94      2.32 o
  14   5   8       10.41        8.54      2.24 o
 -13   6   8        0.36        0.07      1.04 o
 -12   6   8       35.44       33.95      1.72 o
 -11   6   8        0.79        1.00      0.88 o
 -10   6   8       84.38       89.98      2.83 o
  -9   6   8        2.04        2.63      0.71 o
  -8   6   8       32.35       32.50      1.14 o
  -7   6   8        0.01        0.64      0.46 o
  -6   6   8       36.52       38.18      2.21 o
  -5   6   8        1.50        2.21      0.60 o
  -4   6   8        1.32        1.03      0.68 o
  -3   6   8       33.57       30.75      1.39 o
  -2   6   8        2.17        1.14      0.68 o
  -1   6   8       77.85       78.21      3.91 o
   0   6   8      102.24      108.97      5.12 o
   1   6   8        9.05        7.76      0.96 o
   2   6   8        5.13        4.32      0.80 o
   3   6   8       15.89       16.27      1.59 o
   4   6   8       45.93       51.42      2.66 o
   5   6   8        0.37        2.32      1.26 o
   6   6   8        2.90        2.51      0.89 o
   7   6   8       31.38       35.35      2.27 o
   8   6   8       19.37       26.85      1.66 o
   9   6   8       63.56       64.64      2.65 o
  10   6   8        4.95        5.63      1.18 o
  11   6   8       35.14       33.66      2.77 o
  12   6   8       45.26       49.63      3.79 o
  -9   7   8        3.46        6.36      1.51 o
  -8   7   8       12.89        9.79      1.10 o
  -7   7   8        3.66        4.37      1.21 o
  -6   7   8        0.61        1.80      1.30 o
  -5   7   8        1.34        1.38      0.99 o
  -4   7   8        2.62        2.74      1.03 o
  -3   7   8       58.13       57.41      3.80 o
  -2   7   8        0.01       -0.93      0.93 o
  -1   7   8        3.50        3.11      1.03 o
   0   7   8        6.93        5.18      1.04 o
   1   7   8        1.45        0.60      0.89 o
   2   7   8        1.21        1.97      1.04 o
   3   7   8       45.73       52.88      3.22 o
   4   7   8       18.46       21.15      1.36 o
   5   7   8      122.07      127.35      4.84 o
   6   7   8      112.37      120.07      4.77 o
   7   7   8      230.63      236.16      8.37 o
   8   7   8        0.47        1.32      1.32 o
   9   7   8       42.61       35.92      3.51 o
 -18   1   9       11.81       13.31      1.41 o
 -17   1   9        8.59        7.83      1.32 o
 -16   1   9       38.07       41.39      1.55 o
 -15   1   9      108.63      121.50      3.26 o
 -14   1   9        4.01        3.77      0.88 o
 -13   1   9        1.05        0.92      0.82 o
 -12   1   9        4.13        4.62      0.77 o
 -11   1   9        0.03        1.57      0.91 o
 -10   1   9       52.20       50.62      1.91 o
  -9   1   9      271.02      263.90      5.75 o
  -8   1   9       73.00       72.53      3.16 o
  -7   1   9       32.09       24.58      1.30 o
  -6   1   9      935.04      944.74     14.40 o
  -5   1   9      234.57      196.72      3.70 o
  -4   1   9      287.31      291.90      4.88 o
  -3   1   9      284.51      266.81      4.27 o
  -2   1   9       32.59       30.70      0.93 o
  -1   1   9       40.59       34.78      0.70 o
   0   1   9       62.98       69.33      1.43 o
   1   1   9      195.26      200.89      5.78 o
   2   1   9       77.89       68.69      1.11 o
   3   1   9      131.21      115.10      1.86 o
   4   1   9       57.79       62.84      1.75 o
   5   1   9      280.47      299.30      5.77 o
   6   1   9       31.00       28.77      1.00 o
   7   1   9       12.71       13.05      1.15 o
   8   1   9      183.61      186.80      3.68 o
   9   1   9       55.68       59.35      1.95 o
  10   1   9        6.50        5.37      0.89 o
  11   1   9        9.44       10.10      1.04 o
  12   1   9        1.34        0.08      0.88 o
  13   1   9       65.46       71.16      2.91 o
  14   1   9        3.31        3.58      0.92 o
  15   1   9      120.74      124.35      4.76 o
  16   1   9        5.64        5.60      1.35 o
  17   1   9       23.49       20.39      3.58 o
  18   1   9        0.51       -1.33      1.33 o
 -18   2   9       60.56       55.09      3.84 o
 -17   2   9        1.99        0.58      1.64 o
 -16   2   9        0.53        0.27      0.75 o
 -15   2   9        3.94        3.73      0.96 o
 -14   2   9       35.09       44.53      1.56 o
 -13   2   9        0.00       -0.77      0.91 o
 -12   2   9       38.92       40.09      1.99 o
 -11   2   9        9.57       10.33      0.65 o
 -10   2   9        8.99        9.11      0.94 o
  -9   2   9       44.39       38.73      1.64 o
  -8   2   9        8.07        3.12      0.92 o
  -7   2   9       30.83       30.26      1.21 o
  -6   2   9      238.30      203.01      7.42 o
  -5   2   9      280.06      275.75      4.80 o
  -4   2   9      758.55      772.41     11.07 o
  -3   2   9      253.49      264.67      4.16 o
  -2   2   9      258.92      251.01      3.87 o
  -1   2   9        2.25        2.25      0.44 o
   0   2   9      103.45       94.02      1.46 o
   1   2   9      200.65      189.93      7.98 o
   2   2   9      847.90      867.79     10.92 o
   3   2   9      510.23      496.35      6.59 o
   4   2   9      291.60      276.36      5.00 o
   5   2   9      151.42      157.99      4.89 o
   6   2   9       22.72       20.05      0.87 o
   7   2   9        8.44        6.22      0.61 o
   8   2   9        0.77        0.18      0.48 o
   9   2   9        6.80        5.24      0.53 o
  10   2   9       11.50        9.32      0.66 o
  11   2   9      189.50      184.99      4.58 o
  12   2   9       35.44       31.37      1.43 o
  13   2   9       68.33       61.57      4.15 o
  14   2   9        6.09        4.70      0.98 o
  15   2   9       53.55       53.65      2.34 o
  16   2   9        5.42        6.28      3.00 o
  17   2   9       60.97       50.41      2.81 o
 -17   3   9       21.55       21.10      1.52 o
 -16   3   9        3.39        3.11      1.03 o
 -15   3   9        0.05       -0.06      0.82 o
 -14   3   9       12.51       14.68      1.18 o
 -13   3   9       26.57       26.44      1.88 o
 -12   3   9       11.35       12.48      2.31 o
 -11   3   9       49.48       43.04      2.11 o
 -10   3   9       32.96       28.25      1.36 o
  -9   3   9      171.32      161.87      4.15 o
  -8   3   9       14.09       11.81      1.29 o
  -7   3   9        0.82        1.24      1.47 o
  -6   3   9       64.90       55.06      2.10 o
  -5   3   9        9.87        9.90      0.89 o
  -4   3   9        2.90        2.12      0.41 o
  -3   3   9      720.20      707.38     11.00 o
  -2   3   9       77.26       81.10      1.36 o
  -1   3   9      301.04      286.28      3.85 o
   0   3   9     1449.10     1477.08     59.20 o
   1   3   9      200.71      192.85      4.83 o
   2   3   9      367.88      367.48      9.06 o
   3   3   9        3.54        3.18      0.44 o
   4   3   9        5.66        5.01      1.63 o
   5   3   9       47.44       43.07      1.77 o
   6   3   9       89.95       84.84      3.06 o
   7   3   9      171.48      170.25      3.89 o
   8   3   9        6.01        6.94      0.74 o
   9   3   9      181.69      179.07      4.05 o
  10   3   9       26.86       20.49      1.15 o
  11   3   9       25.26       24.61      1.22 o
  12   3   9        1.10        2.23      2.59 o
  13   3   9        3.91        2.87      1.12 o
  14   3   9        0.41        0.24      0.84 o
  15   3   9        0.30        1.00      2.24 o
  16   3   9       24.45       22.45      2.15 o
  17   3   9       10.87       16.27      2.51 o
 -16   4   9       53.31       46.08      4.54 o
 -15   4   9       39.29       44.92      2.54 o
 -14   4   9       26.74       27.79      1.31 o
 -13   4   9      123.11      135.60      3.37 o
 -12   4   9        1.06        2.42      0.81 o
 -11   4   9       20.74       21.53      1.15 o
 -10   4   9        0.00        0.87      0.65 o
  -9   4   9        2.58        1.06      0.72 o
  -8   4   9       18.09       15.98      1.09 o
  -7   4   9       48.12       45.25      2.37 o
  -6   4   9       16.97       18.02      2.33 o
  -5   4   9        0.35        0.20      0.52 o
  -4   4   9       14.94       12.09      0.48 o
  -3   4   9      339.13      323.83      5.11 o
  -2   4   9       62.20       55.71      3.40 o
  -1   4   9      181.07      177.53      8.62 o
   0   4   9       24.53       21.65      3.12 o
   1   4   9       11.30       11.68      0.61 o
   2   4   9      137.63      141.49      5.73 o
   3   4   9        1.02        0.85      0.67 o
   4   4   9        0.20       -0.27      0.54 o
   5   4   9       65.73       62.27      1.77 o
   6   4   9       28.44       25.43      1.10 o
   7   4   9        0.95        1.79      0.66 o
   8   4   9        2.60        1.26      2.00 o
   9   4   9        8.95       11.00      0.94 o
  10   4   9       35.61       38.10      2.66 o
  11   4   9       26.71       27.78      2.39 o
  12   4   9       34.40       36.86      2.61 o
  13   4   9        1.98        0.86      2.04 o
  14   4   9        0.02        0.18      1.44 o
  15   4   9        0.02       -1.64      2.14 o
 -14   5   9      104.26      105.44      5.25 o
 -13   5   9        0.01        1.32      1.50 o
 -12   5   9      137.84      157.76      6.69 o
 -11   5   9       60.89       70.53      4.65 o
 -10   5   9        4.25        3.05      1.31 o
  -9   5   9       34.14       33.25      3.15 o
  -8   5   9        2.88        1.86      0.58 o
  -7   5   9        3.71        3.94      0.67 o
  -6   5   9        4.07        2.55      0.62 o
  -5   5   9       63.36       57.44     12.12 o
  -4   5   9       18.50       14.29      6.74 o
  -3   5   9        4.81        4.40      0.78 o
  -2   5   9        1.06       -0.33      0.67 o
  -1   5   9        1.24        0.44      4.51 o
   0   5   9        0.66       -0.13      4.22 o
   1   5   9        9.35        6.47      1.15 o
   2   5   9       53.83       45.80      2.38 o
   3   5   9        1.58        2.26      1.09 o
   4   5   9       21.05       22.74      4.70 o
   5   5   9        1.74        1.47      1.82 o
   6   5   9       17.07       14.39     19.02 o
   7   5   9       12.17       13.73      1.64 o
   8   5   9        1.08        2.32      1.57 o
   9   5   9        5.85        4.40      1.15 o
  10   5   9        1.24        3.75      1.60 o
  11   5   9       48.41       52.02      3.45 o
  12   5   9        4.03        3.39      1.65 o
  13   5   9       11.66       12.51      1.82 o
  14   5   9       36.58       28.60      3.00 o
 -12   6   9       80.17       71.49      3.43 o
 -11   6   9       66.28       67.85      4.11 o
 -10   6   9      163.95      171.27      8.53 o
  -9   6   9        7.71       11.26      1.30 o
  -8   6   9       39.97       40.27      1.52 o
  -7   6   9       15.06       17.10      0.94 o
  -6   6   9       17.09       17.85      1.21 o
  -5   6   9       15.81       15.84      1.24 o
  -4   6   9        0.11        1.50      0.97 o
  -3   6   9       19.57       20.62      1.19 o
  -2   6   9       31.69       34.99      1.56 o
  -1   6   9       65.43       68.29      3.36 o
   0   6   9        2.47        4.25      1.01 o
   1   6   9        5.62        5.49      1.04 o
   2   6   9       19.51       20.52      1.90 o
   3   6   9       10.88       10.80      1.37 o
   4   6   9        0.00       -0.96      0.96 o
   5   6   9       17.69       19.98      1.55 o
   6   6   9       17.94       19.45      1.74 o
   7   6   9       18.15       25.86      2.61 o
   8   6   9       89.21       96.85      5.53 o
   9   6   9      273.68      288.19     10.67 o
  10   6   9      121.62      135.62      5.77 o
  11   6   9        6.46        4.01      1.51 o
  -8   7   9        0.05       -0.39      1.04 o
  -7   7   9       22.23       21.92      1.38 o
  -6   7   9        9.51       10.28      1.03 o
  -5   7   9       24.08       25.07      1.91 o
  -4   7   9        7.92        6.51      1.31 o
  -3   7   9       12.21       10.80      1.45 o
  -2   7   9        0.01        0.00      0.36 o
  -1   7   9       13.00       13.77      1.73 o
   0   7   9       78.08       75.90      5.41 o
   1   7   9        6.08        2.36      1.17 o
   2   7   9        0.12        0.07      1.15 o
   3   7   9        5.05        4.27      1.04 o
   4   7   9       16.63       14.85      1.80 o
   5   7   9        0.11       -0.61      1.28 o
   6   7   9      174.39      187.01      7.35 o
   7   7   9       19.34       19.55      2.17 o
   8   7   9       10.05       10.07      1.36 o
 -18   0  10       42.11       36.71      3.62 o
 -17   0  10       34.17       30.35      3.23 o
 -16   0  10        0.40        2.53      2.11 o
 -15   0  10       11.36        8.89      2.25 o
 -14   0  10       48.27       48.80      1.92 o
 -13   0  10       26.77       25.25      2.34 o
 -12   0  10        0.28       -0.57      1.14 o
 -11   0  10       11.31        6.42      1.60 o
 -10   0  10      189.58      176.76      6.04 o
  -9   0  10        2.78        4.89      1.43 o
  -8   0  10       91.97       83.80      3.17 o
  -7   0  10       30.89       21.89      1.56 o
  -6   0  10        0.70        2.11      1.21 o
  -5   0  10       21.04       23.08      1.55 o
  -4   0  10      124.63       87.45      3.35 o
  -3   0  10        4.09        5.02      0.89 o
  -2   0  10      267.03      314.53      8.06 o
  -1   0  10      172.04      184.96      6.18 o
   0   0  10        1.54        1.64      0.99 o
   1   0  10       23.81       25.25      1.02 o
   2   0  10       82.32       91.98      2.41 o
   3   0  10       43.71       47.80      1.74 o
   4   0  10      130.39      145.84      3.61 o
   5   0  10      219.13      220.31      6.38 o
   6   0  10      199.97      216.25      8.61 o
   7   0  10       27.43       32.43      1.84 o
   8   0  10      432.35      466.61     13.16 o
   9   0  10       28.52       28.99      1.74 o
  10   0  10       49.01       49.88      2.62 o
  11   0  10      179.08      180.60      6.42 o
  12   0  10      194.88      225.30      8.43 o
  13   0  10        0.07        2.21      1.25 o
  14   0  10        8.67        8.40      1.52 o
  15   0  10        8.77       10.53      2.33 o
  16   0  10        1.32        0.60      1.46 o
  17   0  10       44.47       52.28      4.32 o
 -18   1  10        0.00        1.09      1.15 o
 -17   1  10        7.20        6.77      2.84 o
 -16   1  10        8.76       12.45      1.42 o
 -15   1  10      142.44      151.90      4.06 o
 -14   1  10       37.48       42.11      4.86 o
 -13   1  10       55.90       63.28      2.42 o
 -12   1  10        3.07        3.20      1.05 o
 -11   1  10      174.24      181.12      4.48 o
 -10   1  10       26.72       22.33      1.41 o
  -9   1  10       53.27       51.14      2.05 o
  -8   1  10       10.31       12.79      1.13 o
  -7   1  10      243.11      219.10      6.36 o
  -6   1  10      546.41      569.77     11.27 o
  -5   1  10       59.41       79.60      4.42 o
  -4   1  10      160.77      151.47      5.37 o
  -3   1  10      390.10      354.28      6.43 o
  -2   1  10        4.88        6.37      0.97 o
  -1   1  10      129.31      133.93      3.16 o
   0   1  10        2.47       -0.55      1.39 o
   1   1  10      323.10      338.10      7.28 o
   2   1  10       42.18       39.38      0.93 o
   3   1  10        4.21        3.27      0.52 o
   4   1  10      159.09      154.96      3.27 o
   5   1  10      303.48      311.39      6.16 o
   6   1  10      226.80      233.86      6.24 o
   7   1  10      751.32      796.25     15.25 o
   8   1  10       34.39       34.33      1.53 o
   9   1  10       78.04       76.34      2.98 o
  10   1  10       16.05       13.58      2.47 o
  11   1  10        7.86        5.78      0.96 o
  12   1  10        1.54        0.18      1.00 o
  13   1  10       73.16       76.25      2.82 o
  14   1  10       76.97       73.81      3.37 o
  15   1  10       20.24       20.34      1.61 o
  16   1  10       32.18       34.85      2.64 o
  17   1  10        3.94        3.69      1.30 o
 -17   2  10        8.65        9.63      1.54 o
 -16   2  10       62.48       68.37      2.72 o
 -15   2  10        4.66        5.92      1.59 o
 -14   2  10        3.98        4.15      0.82 o
 -13   2  10       15.36       17.89      1.67 o
 -12   2  10      120.50      133.51      4.28 o
 -11   2  10       11.17       11.32      1.65 o
 -10   2  10        9.93        9.54      1.02 o
  -9   2  10        0.01        0.64      1.29 o
  -8   2  10        1.72        2.27      0.65 o
  -7   2  10      124.47      110.54      2.84 o
  -6   2  10      963.06      912.98     15.15 o
  -5   2  10       96.85      109.03      2.91 o
  -4   2  10       29.75       28.33      1.69 o
  -3   2  10     1322.77     1303.83     19.23 o
  -2   2  10      641.39      599.12      8.57 o
  -1   2  10        6.48        6.64      0.56 o
   0   2  10      712.89      705.67      9.87 o
   1   2  10       57.05       54.35      1.25 o
   2   2  10       51.18       47.69      1.13 o
   3   2  10     1590.71     1636.84     22.69 o
   4   2  10     1100.14     1189.89     19.95 o
   5   2  10       51.08       48.44      1.89 o
   6   2  10       53.56       48.61      2.73 o
   7   2  10       99.97       94.18      2.56 o
   8   2  10       46.22       44.72      1.64 o
   9   2  10        2.89        2.96      0.52 o
  10   2  10      271.78      262.21      6.14 o
  11   2  10        0.54        1.01      1.20 o
  12   2  10        0.19        0.41      0.76 o
  13   2  10        7.33        8.23      1.00 o
  14   2  10        4.87        5.55      1.53 o
  15   2  10        0.10       -0.02      2.11 o
  16   2  10       72.21       65.02      3.81 o
  17   2  10        4.74        1.14      1.54 o
 -17   3  10        0.18        0.54      1.12 o
 -16   3  10        0.03       -0.08      1.55 o
 -15   3  10       13.87       15.59      1.26 o
 -14   3  10       45.64       43.16      2.70 o
 -13   3  10        3.68        6.02      1.07 o
 -12   3  10        7.12        5.73      1.13 o
 -11   3  10        3.18        1.70      1.28 o
 -10   3  10       73.03       68.05      2.26 o
  -9   3  10       84.03       87.89      2.69 o
  -8   3  10       35.90       29.69      2.14 o
  -7   3  10      114.01      114.35      3.03 o
  -6   3  10       18.18       14.35      1.20 o
  -5   3  10      140.74      131.35      3.50 o
  -4   3  10       78.25       78.08      2.01 o
  -3   3  10        7.47        6.58      0.61 o
  -2   3  10      233.38      231.99      4.30 o
  -1   3  10       16.52       13.91      0.58 o
   0   3  10      912.21      908.20     13.83 o
   1   3  10      294.33      302.92      7.82 o
   2   3  10       29.77       27.70      1.54 o
   3   3  10      236.36      244.83      4.36 o
   4   3  10        2.30        1.99      1.23 o
   5   3  10      195.34      191.06     19.55 o
   6   3  10       44.73       39.72      1.57 o
   7   3  10      175.23      169.06      4.46 o
   8   3  10      232.25      243.87      5.25 o
   9   3  10        2.63        4.86      1.01 o
  10   3  10        9.95        9.43      1.70 o
  11   3  10       11.16       13.83      1.45 o
  12   3  10        9.63       12.18      1.28 o
  13   3  10       48.39       49.72      3.37 o
  14   3  10        4.42        7.86      1.67 o
  15   3  10        0.99       -1.92      2.20 o
  16   3  10        4.18        3.82      1.75 o
 -15   4  10        9.89        9.55      1.77 o
 -14   4  10       60.09       54.07      2.17 o
 -13   4  10       11.08       14.47      1.13 o
 -12   4  10        8.17        5.84      1.04 o
 -11   4  10        6.74        5.85      0.99 o
 -10   4  10        6.17        6.94      0.95 o
  -9   4  10        0.40        1.58      0.93 o
  -8   4  10       92.23       80.78      4.58 o
  -7   4  10       12.73       15.81      1.07 o
  -6   4  10        0.00       -0.22      0.71 o
  -5   4  10        6.90        7.06      0.62 o
  -4   4  10       60.13       56.94      5.62 o
  -3   4  10       21.15       18.55      1.62 o
  -2   4  10       73.39       68.97      4.65 o
  -1   4  10        4.54        4.82      0.46 o
   0   4  10       40.27       35.47      1.02 o
   1   4  10        0.46        0.44      0.26 o
   2   4  10       20.54       21.34      0.85 o
   3   4  10       42.55       37.87      2.69 o
   4   4  10       47.66       44.06      1.62 o
   5   4  10      110.32      106.53      3.46 o
   6   4  10       33.76       33.07      1.51 o
   7   4  10        0.07        0.11      1.91 o
   8   4  10        0.16        0.21      1.10 o
   9   4  10        4.27        5.43      1.31 o
  10   4  10        2.18        3.80      1.28 o
  11   4  10       31.24       33.80      2.92 o
  12   4  10       56.38       51.67      3.78 o
  13   4  10        4.40        4.68      1.81 o
  14   4  10        7.24        9.54      1.92 o
  15   4  10        3.10        7.52      2.10 o
 -13   5  10        3.11        2.12      1.16 o
 -12   5  10       78.32       87.74      3.79 o
 -11   5  10       39.61       43.68      2.29 o
 -10   5  10       68.63       71.29      4.14 o
  -9   5  10      118.71      134.24      6.23 o
  -8   5  10        0.59       -0.03      0.89 o
  -7   5  10       45.03       44.50      1.56 o
  -6   5  10       17.61       13.86      0.89 o
  -5   5  10      101.87      106.00      3.69 o
  -4   5  10        3.48        2.53      0.85 o
  -3   5  10       28.17       25.99      5.88 o
  -2   5  10       28.24       27.49      7.23 o
  -1   5  10       12.33       10.98      3.09 o
   0   5  10        0.99        2.78      0.94 o
   1   5  10       57.10       51.44      5.59 o
   2   5  10        6.67        4.21      6.08 o
   3   5  10       20.75       20.73     14.15 o
   4   5  10        0.07       -0.75      0.75 o
   5   5  10        1.92        0.57      1.11 o
   6   5  10       16.97       24.36      2.30 o
   7   5  10       38.39       40.65      2.59 o
   8   5  10        0.75        1.46      1.50 o
   9   5  10       13.17       15.98      1.62 o
  10   5  10       13.88       18.97      2.24 o
  11   5  10       60.00       70.08      4.70 o
  12   5  10       78.51       82.60      5.76 o
  13   5  10       77.40       91.52      7.32 o
 -11   6  10       45.16       40.88      2.14 o
 -10   6  10       39.88       32.38      1.74 o
  -9   6  10      119.07      118.92      3.91 o
  -8   6  10       37.45       40.42      1.90 o
  -7   6  10        0.13        0.92      1.00 o
  -6   6  10        6.25        6.06      0.88 o
  -5   6  10        1.97        2.60      1.14 o
  -4   6  10        1.55        1.39      0.96 o
  -3   6  10       10.08        9.07      1.04 o
  -2   6  10       33.05       31.08      1.47 o
  -1   6  10       41.91       47.88      2.81 o
   0   6  10      109.25      134.38      7.21 o
   1   6  10        8.81        9.00      1.54 o
   2   6  10       58.78       65.65      4.46 o
   3   6  10        8.96       14.08      1.70 o
   4   6  10       38.80       38.18      2.95 o
   5   6  10        0.27       -0.60      1.10 o
   6   6  10       21.73       21.12      1.87 o
   7   6  10       55.57       62.78      4.07 o
   8   6  10        2.58        3.39      1.27 o
   9   6  10      171.46      181.59     14.66 o
  10   6  10      144.16      133.83      9.40 o
  -7   7  10      132.00      121.94      5.54 o
  -6   7  10       21.35       20.57      1.41 o
  -5   7  10       68.67       62.12      2.92 o
  -4   7  10       50.54       46.00      3.16 o
  -3   7  10       35.62       34.99      2.69 o
  -2   7  10       19.33       27.96      2.40 o
  -1   7  10       15.90       16.51      2.24 o
   0   7  10       14.30       11.48      1.74 o
   1   7  10       33.31       31.88      3.24 o
   2   7  10       73.75       58.14      4.37 o
   3   7  10       15.36       11.76      1.85 o
   4   7  10        9.56       12.30      1.76 o
   5   7  10       71.61       65.17      4.25 o
   6   7  10       57.00       47.47      3.62 o
 -17   1  11       13.06       10.79      1.35 o
 -16   1  11        1.46        3.73      1.30 o
 -15   1  11      175.96      188.22     10.23 o
 -14   1  11        0.64       -0.64      1.69 o
 -13   1  11       49.93       60.77      2.21 o
 -12   1  11        5.11        4.30      1.19 o
 -11   1  11       21.75       23.70      1.50 o
 -10   1  11        1.10        2.13      0.92 o
  -9   1  11        0.01        0.10      0.86 o
  -8   1  11       10.43       10.73      3.60 o
  -7   1  11       68.37       61.17      2.20 o
  -6   1  11        0.91        0.79      0.99 o
  -5   1  11       75.65       58.24      1.74 o
  -4   1  11       89.36       57.83      1.77 o
  -3   1  11      263.61      220.43      4.44 o
  -2   1  11       34.61       27.25      1.02 o
  -1   1  11        4.96        4.03      0.65 o
   0   1  11       74.18       61.69      1.55 o
   1   1  11        5.01        7.40      0.58 o
   2   1  11        0.00        0.13      0.40 o
   3   1  11      153.73      145.04      2.65 o
   4   1  11      106.56      110.60      2.13 o
   5   1  11       12.36       13.56      1.10 o
   6   1  11     1165.08     1206.13     22.25 o
   7   1  11       82.97       84.30      6.16 o
   8   1  11      124.07      124.01      3.71 o
   9   1  11      103.22      105.23      3.16 o
  10   1  11       83.52       81.20      2.51 o
  11   1  11       81.74       80.68      3.32 o
  12   1  11        4.79        5.90      1.07 o
  13   1  11       41.27       42.49      2.25 o
  14   1  11        4.20        6.49      1.33 o
  15   1  11       37.00       37.05      2.25 o
  16   1  11       13.84       13.27      2.00 o
  17   1  11        1.50        2.45      1.32 o
 -17   2  11       25.64       24.24      1.92 o
 -16   2  11       52.95       55.28      4.85 o
 -15   2  11       30.75       33.64      2.56 o
 -14   2  11       29.57       34.25      1.63 o
 -13   2  11       72.48       85.25      4.67 o
 -12   2  11       59.04       68.16      2.86 o
 -11   2  11      153.99      174.95      5.41 o
 -10   2  11       36.29       33.72      1.57 o
  -9   2  11        1.68        2.54      0.94 o
  -8   2  11       25.64       26.91      2.80 o
  -7   2  11       11.00        6.94      1.43 o
  -6   2  11        4.26        6.45      0.75 o
  -5   2  11       75.98       51.49      1.91 o
  -4   2  11       36.42       35.25      2.88 o
  -3   2  11      479.99      486.82      8.03 o
  -2   2  11       15.59        9.24      0.99 o
  -1   2  11      277.32      283.18      6.11 o
   0   2  11       25.54       20.16      0.95 o
   1   2  11        8.29       11.54      1.24 o
   2   2  11       61.03       50.51      1.92 o
   3   2  11      357.87      356.02      8.23 o
   4   2  11       89.85       85.30      2.46 o
   5   2  11      169.64      172.61      4.87 o
   6   2  11       46.68       46.00      1.89 o
   7   2  11        0.61        0.96      0.79 o
   8   2  11       55.09       55.04      2.13 o
   9   2  11        8.90       10.85      1.05 o
  10   2  11        0.02       -0.87      0.87 o
  11   2  11        3.78        1.78      1.09 o
  12   2  11        6.91        6.02      1.28 o
  13   2  11        0.00       -1.25      1.25 o
  14   2  11        1.30        1.22      2.18 o
  15   2  11        0.52        1.31      1.39 o
  16   2  11        3.30        4.18      1.49 o
 -16   3  11        4.21        4.88      1.69 o
 -15   3  11        1.18        1.34      0.95 o
 -14   3  11        0.57        1.04      1.84 o
 -13   3  11       22.71       23.56      1.58 o
 -12   3  11       11.96       13.26      1.63 o
 -11   3  11       60.32       64.56      2.40 o
 -10   3  11       37.99       47.29      2.09 o
  -9   3  11      210.29      233.54      6.44 o
  -8   3  11       35.32       28.91      1.34 o
  -7   3  11       32.41       37.86      1.99 o
  -6   3  11        5.53        2.92      0.88 o
  -5   3  11        5.29        3.00      0.84 o
  -4   3  11       87.10       83.40      1.97 o
  -3   3  11      180.51      166.33      3.00 o
  -2   3  11      318.08      314.87      5.49 o
  -1   3  11       32.83       28.14      1.06 o
   0   3  11      806.41      845.00     15.44 o
   1   3  11      225.73      239.33      6.31 o
   2   3  11        2.43        2.87      0.40 o
   3   3  11        4.23        3.51      0.60 o
   4   3  11        3.53        3.54      0.71 o
   5   3  11        2.45        1.62      0.73 o
   6   3  11       49.65       45.66      1.84 o
   7   3  11       44.28       42.63      1.74 o
   8   3  11        1.95        1.37      0.90 o
   9   3  11        0.02        0.13      0.92 o
  10   3  11       28.87       24.06      1.37 o
  11   3  11        1.96        0.03      0.90 o
  12   3  11        2.78        1.35      1.59 o
  13   3  11        0.75        0.28      1.49 o
  14   3  11        5.05        4.22      2.29 o
  15   3  11        0.18       -0.43      1.58 o
 -14   4  11       10.89       12.85      1.51 o
 -13   4  11        1.65        1.06      1.20 o
 -12   4  11        6.77        8.44      1.40 o
 -11   4  11       45.03       46.06      2.42 o
 -10   4  11      109.51      125.30      5.81 o
  -9   4  11        0.50       -0.27      1.07 o
  -8   4  11        0.93        2.20      1.29 o
  -7   4  11       38.26       41.92      1.72 o
  -6   4  11       20.18       23.16      1.23 o
  -5   4  11        4.91        3.53      0.57 o
  -4   4  11        1.43        2.00      0.63 o
  -3   4  11       34.89       30.68      1.52 o
  -2   4  11        3.31        3.13      0.66 o
  -1   4  11        7.19        8.21      0.86 o
   0   4  11       48.34       43.63      3.26 o
   1   4  11      328.99      349.25      6.15 o
   2   4  11      136.86      139.47      3.22 o
   3   4  11       48.73       49.18      1.79 o
   4   4  11       88.22       96.89      2.99 o
   5   4  11       14.85       14.76      3.15 o
   6   4  11        2.33        0.36      0.74 o
   7   4  11        1.38        1.79      1.15 o
   8   4  11       13.19       16.71      2.10 o
   9   4  11       45.77       48.63      3.42 o
  10   4  11        5.00        4.27      1.21 o
  11   4  11       44.71       47.71      2.97 o
  12   4  11        0.07       -2.03      2.03 o
  13   4  11       47.75       47.47      3.54 o
  14   4  11       97.99      104.04      7.31 o
 -13   5  11       17.87       13.73      1.81 o
 -12   5  11        6.64        5.67      1.29 o
 -11   5  11       22.13       22.40      2.15 o
 -10   5  11       15.46       16.90      1.62 o
  -9   5  11       47.96       50.65      2.21 o
  -8   5  11       24.18       27.46      1.63 o
  -7   5  11       24.87       25.08      1.33 o
  -6   5  11        2.00        3.00      0.83 o
  -5   5  11       38.36       33.32      1.72 o
  -4   5  11        4.49        3.70      0.85 o
  -3   5  11        5.82        7.36      1.00 o
  -2   5  11        2.26        1.68      1.15 o
  -1   5  11       20.68       19.87      1.28 o
   0   5  11       27.28       24.30      1.47 o
   1   5  11       60.92       66.92      3.62 o
   2   5  11        1.44        1.79      1.76 o
   3   5  11      273.96      228.91     18.62 o
   4   5  11       15.63       14.67      2.15 o
   5   5  11       80.50       89.13      5.76 o
   6   5  11       36.48       35.85      2.57 o
   7   5  11        5.97        6.73      1.46 o
   8   5  11        6.82        7.33      1.94 o
   9   5  11        2.15        4.65      2.30 o
  10   5  11       25.05       27.59      2.20 o
  11   5  11        1.63        0.00      0.36 o
  12   5  11      247.45      280.53     20.02 o
 -10   6  11        0.18        0.00      0.36 o
  -9   6  11      257.80      275.55      9.92 o
  -8   6  11       57.62       56.96      2.71 o
  -7   6  11       17.18       21.95      1.51 o
  -6   6  11       27.92       25.62      1.81 o
  -5   6  11       16.75       15.70      1.51 o
  -4   6  11       47.54       46.81      2.21 o
  -3   6  11        0.97       -0.04      1.19 o
  -2   6  11        8.69        6.88      1.04 o
  -1   6  11       18.46       27.21      2.18 o
   0   6  11        5.07        7.62      1.75 o
   1   6  11       23.04       26.84      2.17 o
   2   6  11        7.99        9.73      1.49 o
   3   6  11        0.00        1.03      1.57 o
   4   6  11        2.41        1.29      1.64 o
   5   6  11        0.61       -1.11      1.71 o
   6   6  11        6.50        6.88      1.25 o
   7   6  11        4.25        3.36      2.08 o
   8   6  11       37.64       40.27      2.96 o
   9   6  11       49.42       44.47      3.67 o
  -5   7  11       16.50       15.09      1.25 o
  -4   7  11        3.76        4.89      1.56 o
  -3   7  11       10.93       13.90      1.74 o
  -2   7  11       47.95       38.99      3.06 o
  -1   7  11       21.30       14.67      2.11 o
   0   7  11       17.42       17.55      2.15 o
   1   7  11       10.05        9.73      1.75 o
   2   7  11       18.50       12.30      1.97 o
   3   7  11        0.76        1.71      1.11 o
   4   7  11        0.23        0.86      1.54 o
 -17   0  12        0.67        2.92      1.47 o
 -16   0  12       12.40        2.82      1.71 o
 -15   0  12        0.63       -0.28      2.52 o
 -14   0  12        4.69        1.68      2.00 o
 -13   0  12       10.38        8.12      1.53 o
 -12   0  12      366.65      420.32     17.88 o
 -11   0  12      100.50      112.88      5.08 o
 -10   0  12      359.18      393.56     11.85 o
  -9   0  12       11.64       10.41      1.66 o
  -8   0  12        4.55        5.43      1.53 o
  -7   0  12       18.74       18.05      1.52 o
  -6   0  12       27.22       31.41      1.94 o
  -5   0  12       18.33       13.42      1.45 o
  -4   0  12       21.42       21.01      1.64 o
  -3   0  12        5.58        8.93      1.39 o
  -2   0  12      130.44      102.82      4.36 o
  -1   0  12      172.22      118.01      4.80 o
   0   0  12      710.75      629.84     14.10 o
   1   0  12       20.93       14.81      1.01 o
   2   0  12       61.17       63.92      2.10 o
   3   0  12       90.74       73.52      2.25 o
   4   0  12       98.32       94.98      2.80 o
   5   0  12       38.88       38.54      2.30 o
   6   0  12      265.05      269.24      9.22 o
   7   0  12      542.92      567.29     15.66 o
   8   0  12        6.57        8.75      2.01 o
   9   0  12     2153.18     2316.10     73.04 o
  10   0  12      444.94      485.38     18.43 o
  11   0  12       82.60       85.01      4.30 o
  12   0  12       18.52       16.36      2.51 o
  13   0  12       80.13       75.69      4.68 o
  14   0  12       15.58       22.91      2.80 o
  15   0  12        0.22       -0.60      1.39 o
  16   0  12      154.93      136.61     12.85 o
 -16   1  12        3.02        2.41      1.15 o
 -15   1  12        6.68        5.25      1.43 o
 -14   1  12       25.55       30.36      2.02 o
 -13   1  12       32.72       37.78      2.56 o
 -12   1  12       80.51       91.29      3.39 o
 -11   1  12        5.85        6.81      1.00 o
 -10   1  12       32.42       31.70      1.59 o
  -9   1  12        1.96        0.87      0.79 o
  -8   1  12       59.47       60.55      2.03 o
  -7   1  12       27.12       27.15      1.38 o
  -6   1  12        9.80       11.13      0.84 o
  -5   1  12       71.18       58.30      2.46 o
  -4   1  12       94.31       78.87      3.30 o
  -3   1  12       17.64       11.74      1.04 o
  -2   1  12       55.19       30.41      1.34 o
  -1   1  12      190.33      169.69      3.81 o
   0   1  12        2.57        3.75      0.69 o
   1   1  12       99.08      104.96      5.02 o
   2   1  12       58.59       59.99      1.41 o
   3   1  12       38.22       35.35      0.96 o
   4   1  12        8.34        7.33      0.58 o
   5   1  12      307.42      319.59      9.30 o
   6   1  12      251.79      243.55      6.35 o
   7   1  12       11.46       12.72      1.31 o
   8   1  12      106.00      103.65      3.65 o
   9   1  12       10.08        9.99      1.31 o
  10   1  12       97.00      100.46      4.07 o
  11   1  12        4.50        3.02      1.07 o
  12   1  12       11.06       11.10      1.25 o
  13   1  12      189.87      198.73     10.20 o
  14   1  12       31.81       30.70      2.12 o
  15   1  12        0.01       -1.11      1.11 o
  16   1  12        1.99        1.69      1.31 o
 -16   2  12        3.09        2.55      1.17 o
 -15   2  12       38.68       34.46      1.60 o
 -14   2  12        5.48        7.27      1.67 o
 -13   2  12        7.11        7.88      1.19 o
 -12   2  12       49.41       51.71      2.73 o
 -11   2  12        0.01       -0.52      1.26 o
 -10   2  12        0.06        1.76      1.17 o
  -9   2  12        5.22        5.96      1.29 o
  -8   2  12      147.05      131.65      3.54 o
  -7   2  12        1.80        3.51      0.72 o
  -6   2  12       75.21       70.45      2.23 o
  -5   2  12      155.43      135.43      3.19 o
  -4   2  12       70.00       63.07      2.04 o
  -3   2  12       23.40       22.06      2.86 o
  -2   2  12       97.77       89.44      2.55 o
  -1   2  12       70.29       62.45      1.56 o
   0   2  12        1.82        1.80      0.69 o
   1   2  12        0.65        0.86      0.40 o
   2   2  12      242.33      248.98      7.07 o
   3   2  12       52.62       56.18      1.39 o
   4   2  12       14.13       14.62      1.05 o
   5   2  12        0.13       -0.08      0.34 o
   6   2  12       12.43       10.91      1.02 o
   7   2  12        2.17        0.65      1.41 o
   8   2  12       79.40       86.70      2.80 o
   9   2  12       81.44       81.06      3.81 o
  10   2  12       69.17       68.76      2.77 o
  11   2  12       18.33       15.89      1.37 o
  12   2  12       32.67       32.54      2.32 o
  13   2  12       41.47       38.02      4.46 o
  14   2  12        4.51        5.26      1.06 o
  15   2  12        0.25       -1.32      1.65 o
 -15   3  12        0.31       -0.10      1.11 o
 -14   3  12        0.07       -0.11      1.18 o
 -13   3  12       23.44       24.18      1.56 o
 -12   3  12        1.27        2.31      1.16 o
 -11   3  12        3.21        5.18      1.37 o
 -10   3  12       44.87       58.90      3.40 o
  -9   3  12       11.99       16.58      2.03 o
  -8   3  12       82.85       84.64      7.90 o
  -7   3  12        2.41        3.87      0.97 o
  -6   3  12        0.33        1.58      0.74 o
  -5   3  12       59.37       52.52      1.85 o
  -4   3  12        1.14        2.33      8.19 o
  -3   3  12      159.63      169.57      4.72 o
  -2   3  12        4.47        4.33      0.71 o
  -1   3  12      233.96      239.87      5.07 o
   0   3  12      389.87      378.55      7.10 o
   1   3  12       14.80       14.75      1.38 o
   2   3  12       72.01       75.82      4.87 o
   3   3  12       40.70       38.69      1.29 o
   4   3  12       15.31       18.22      1.26 o
   5   3  12       49.12       47.77      1.98 o
   6   3  12        4.92        6.05      0.89 o
   7   3  12       64.99       60.17      2.77 o
   8   3  12       12.67       13.10      1.61 o
   9   3  12        0.37       -1.04      1.07 o
  10   3  12        1.12        2.79      1.71 o
  11   3  12        1.26        0.82      1.21 o
  12   3  12        6.15        4.86      2.24 o
  13   3  12       29.72       30.16      2.76 o
  14   3  12        0.10        1.74      1.47 o
 -13   4  12        0.04        0.80      1.14 o
 -12   4  12        2.08        2.46      1.09 o
 -11   4  12        6.08        6.97      1.65 o
 -10   4  12       18.76       19.46      1.62 o
  -9   4  12        7.80        8.36      1.22 o
  -8   4  12       29.68       35.83      1.57 o
  -7   4  12       53.12       59.15      2.14 o
  -6   4  12      259.85      295.41     14.96 o
  -5   4  12        7.75        9.07      0.90 o
  -4   4  12      196.12      212.75      5.36 o
  -3   4  12        1.65        1.77      0.62 o
  -2   4  12        2.35        2.43      0.68 o
  -1   4  12        4.37        4.28      2.07 o
   0   4  12       20.89       17.68      0.83 o
   1   4  12      284.36      293.61      9.89 o
   2   4  12        0.10        3.01      1.70 o
   3   4  12      454.61      430.61     19.27 o
   4   4  12       64.97       66.82      3.52 o
   5   4  12        4.99        8.64      1.93 o
   6   4  12      105.77      122.20      6.74 o
   7   4  12        7.47        8.64      2.07 o
   8   4  12       28.30       28.47      2.23 o
   9   4  12       18.40       24.13      2.05 o
  10   4  12      115.31      124.59      6.94 o
  11   4  12       10.94        9.62      1.85 o
  12   4  12        6.67        8.29      1.79 o
  13   4  12        4.14        7.26      2.42 o
 -11   5  12       12.07       11.93      1.74 o
 -10   5  12        3.58        5.29      1.18 o
  -9   5  12        1.13       -0.04      1.08 o
  -8   5  12        0.00       -0.53      0.64 o
  -7   5  12      153.18      167.05      5.25 o
  -6   5  12      105.17      114.15      3.70 o
  -5   5  12       10.59       13.90      1.16 o
  -4   5  12        1.47        2.07      0.93 o
  -3   5  12        4.46        3.70      1.24 o
  -2   5  12       58.91       60.99      2.24 o
  -1   5  12        0.64        0.71      0.75 o
   0   5  12       12.21       11.20      1.16 o
   1   5  12       35.71       40.88      2.67 o
   2   5  12       29.89       33.60      2.77 o
   3   5  12        0.40        0.18      1.61 o
   4   5  12       33.92       24.89      2.50 o
   5   5  12        2.00        2.25      1.32 o
   6   5  12        6.66        8.37      2.18 o
   7   5  12       97.09      108.72      6.36 o
   8   5  12       35.63       33.25      2.82 o
   9   5  12       17.77       16.56      2.24 o
  10   5  12        1.08        3.21      2.08 o
  11   5  12       69.24       75.48      5.81 o
  -8   6  12        0.47        0.28      1.17 o
  -7   6  12        4.93        5.57      1.19 o
  -6   6  12        0.05       -0.68      1.32 o
  -5   6  12       11.00       10.22      1.19 o
  -4   6  12        0.41        2.01      1.22 o
  -3   6  12        6.55        4.60      0.92 o
  -2   6  12       28.63       28.86      1.86 o
  -1   6  12        0.00        1.86      1.56 o
   0   6  12        4.95        5.43      1.28 o
   1   6  12       58.79       60.53      4.18 o
   2   6  12        0.02        1.71      1.50 o
   3   6  12       47.61       47.71      3.96 o
   4   6  12       49.96       49.04      4.02 o
   5   6  12        0.24       -0.07      1.22 o
   6   6  12       42.82       43.99      3.41 o
   7   6  12        1.11       -0.92      1.25 o
   8   6  12        0.23       -1.50      1.86 o
 -15   1  13        7.11        8.89      1.31 o
 -14   1  13        1.20        0.95      1.26 o
 -13   1  13        3.61        3.89      1.27 o
 -12   1  13       83.90      102.70      4.29 o
 -11   1  13        1.20        0.68      1.00 o
 -10   1  13       13.89       11.74      1.21 o
  -9   1  13      129.84      151.56      4.84 o
  -8   1  13      117.14      126.15      4.30 o
  -7   1  13      101.73      106.48      3.16 o
  -6   1  13        9.01        7.18      1.26 o
  -5   1  13       29.06       20.42      1.20 o
  -4   1  13       11.91       12.01      0.90 o
  -3   1  13       21.09       18.20      1.00 o
  -2   1  13      190.32      165.23      4.24 o
  -1   1  13       16.56       18.23      1.17 o
   0   1  13       39.81       39.38      1.85 o
   1   1  13      174.44      157.85      2.97 o
   2   1  13      120.95      114.22      2.26 o
   3   1  13      125.40      115.98      2.27 o
   4   1  13        6.53        6.37      0.71 o
   5   1  13       41.05       40.97      1.88 o
   6   1  13       38.13       39.97      2.19 o
   7   1  13       50.51       47.42      5.58 o
   8   1  13       34.96       31.13      1.90 o
   9   1  13        0.53        0.09      0.85 o
  10   1  13      111.80      119.74      3.92 o
  11   1  13       12.37       13.48      1.46 o
  12   1  13      498.93      527.69     22.09 o
  13   1  13       10.66        9.69      1.40 o
  14   1  13       13.44       13.66      1.64 o
  15   1  13        4.27        4.06      1.37 o
 -15   2  13        5.79        7.65      1.38 o
 -14   2  13       20.10       18.51      2.08 o
 -13   2  13       19.49       19.33      1.58 o
 -12   2  13       20.30       21.44      2.61 o
 -11   2  13        2.08        1.45      1.13 o
 -10   2  13        7.98       14.83      2.12 o
  -9   2  13        1.53        0.92      0.93 o
  -8   2  13        0.40        3.00      1.70 o
  -7   2  13        0.04        0.28      0.97 o
  -6   2  13       33.52       34.91      1.91 o
  -5   2  13       13.49       11.99      1.43 o
  -4   2  13      121.79      127.23      3.07 o
  -3   2  13        0.76       -0.06      0.75 o
  -2   2  13       13.49       17.61      0.85 o
  -1   2  13       21.91       19.63      1.87 o
   0   2  13       15.22       20.41      1.08 o
   1   2  13        0.49       -0.13      0.84 o
   2   2  13       12.94       12.60      0.69 o
   3   2  13        6.34        6.07      0.55 o
   4   2  13        0.20        1.16      0.88 o
   5   2  13        7.44        9.27      1.94 o
   6   2  13        1.82       -0.06      0.81 o
   7   2  13       18.08       17.57      1.27 o
   8   2  13        0.98        2.28      1.18 o
   9   2  13        5.45        7.02      2.15 o
  10   2  13        1.26        0.39      1.02 o
  11   2  13       10.53        9.93      1.34 o
  12   2  13        0.88        3.03      1.29 o
  13   2  13       46.31       43.43      2.60 o
  14   2  13       13.16       12.43      2.06 o
 -14   3  13       27.13       28.80      4.90 o
 -13   3  13       61.11       62.07      2.97 o
 -12   3  13       28.54       30.06      3.22 o
 -11   3  13        0.62       -0.79      1.22 o
 -10   3  13        6.26        7.39      2.97 o
  -9   3  13       47.88       48.57      2.06 o
  -8   3  13       33.17       36.52      1.66 o
  -7   3  13        0.45        0.11      0.83 o
  -6   3  13        2.42        2.98      1.92 o
  -5   3  13       68.88       77.38      2.41 o
  -4   3  13        0.98        0.85      0.76 o
  -3   3  13      121.00      117.54      3.07 o
  -2   3  13        0.83        1.11      0.75 o
  -1   3  13        4.97        3.75      0.92 o
   0   3  13        1.93        1.94      0.79 o
   1   3  13        0.93        1.36      0.72 o
   2   3  13        4.55        3.51      0.86 o
   3   3  13       32.24       33.25      1.31 o
   4   3  13        3.37        0.70      2.46 o
   5   3  13       29.72       28.02      1.49 o
   6   3  13       24.00       21.43      2.42 o
   7   3  13       26.48       26.92      1.57 o
   8   3  13        4.87        5.96      1.66 o
   9   3  13       45.68       47.15      1.97 o
  10   3  13        4.12        3.93      1.61 o
  11   3  13        0.09       -1.92      1.92 o
  12   3  13       23.57       24.48      2.25 o
  13   3  13        0.12        0.43      1.47 o
 -12   4  13       13.01       11.16      2.24 o
 -11   4  13        4.99        4.51      1.21 o
 -10   4  13        3.15        3.46      2.03 o
  -9   4  13       13.68       12.71      2.86 o
  -8   4  13        0.82        1.30      0.94 o
  -7   4  13      119.96      127.72      3.96 o
  -6   4  13        5.94        7.20      0.77 o
  -5   4  13        0.48       -0.53      0.96 o
  -4   4  13       21.23       21.56      1.55 o
  -3   4  13      180.15      196.51      5.86 o
  -2   4  13       54.72       60.99      2.24 o
  -1   4  13       68.85       67.70      2.36 o
   0   4  13       69.41       77.05      2.94 o
   1   4  13       17.21       17.25      1.44 o
   2   4  13      130.95      147.57      6.39 o
   3   4  13      271.37      315.59     17.41 o
   4   4  13        6.75        8.02      1.46 o
   5   4  13      132.98      148.30      7.86 o
   6   4  13        0.89        1.00      1.64 o
   7   4  13       19.08       19.29      2.20 o
   8   4  13        4.15        5.60      1.41 o
   9   4  13        0.67        0.50      2.10 o
  10   4  13        1.09        1.68      1.72 o
  11   4  13        0.13        0.68      1.54 o
  12   4  13       20.26       16.36      2.95 o
 -10   5  13        2.93        1.14      1.04 o
  -9   5  13        0.00       -0.64      0.85 o
  -8   5  13       25.56       26.22      1.35 o
  -7   5  13       67.20       68.49      3.26 o
  -6   5  13       50.99       50.56      2.72 o
  -5   5  13        9.31       10.18      1.37 o
  -4   5  13       35.79       38.99      2.31 o
  -3   5  13       43.42       46.40      1.95 o
  -2   5  13        5.84        4.71      1.17 o
  -1   5  13       35.84       39.74      2.04 o
   0   5  13        4.76        3.39      0.90 o
   1   5  13        0.47       -0.86      1.25 o
   2   5  13        9.13       11.72      1.92 o
   3   5  13       46.49       59.32      3.96 o
   4   5  13      405.84      428.94     36.63 o
   5   5  13        5.94       10.80      2.20 o
   6   5  13      375.58      429.68     29.97 o
   7   5  13        7.88        6.85      1.81 o
   8   5  13        1.85        3.05      1.90 o
   9   5  13        4.52        6.21      2.09 o
  -6   6  13        0.22       -0.50      1.04 o
  -5   6  13       10.68        9.40      1.32 o
  -4   6  13       85.50       84.46      3.85 o
  -3   6  13        6.17        4.15      1.22 o
  -2   6  13        1.29        0.92      0.96 o
  -1   6  13       25.02       22.97      2.52 o
   0   6  13        0.12       -0.39      1.75 o
   1   6  13       12.29       12.47      1.65 o
   2   6  13       29.71       34.57      3.16 o
   3   6  13        0.01       -1.00      1.36 o
   4   6  13        1.27        2.07      1.19 o
   5   6  13        4.68        6.66      2.07 o
   6   6  13       16.48       15.13      2.00 o
 -15   0  14       44.94       42.50      3.74 o
 -14   0  14        8.39        6.51      1.86 o
 -13   0  14       53.83       54.55      3.97 o
 -12   0  14       77.72       83.15      5.12 o
 -11   0  14        7.36        7.89      1.48 o
 -10   0  14        0.39        1.89      1.61 o
  -9   0  14      510.34      617.61     23.46 o
  -8   0  14        2.81        6.03      1.32 o
  -7   0  14        9.07        7.10      1.21 o
  -6   0  14       46.73       50.31      3.22 o
  -5   0  14      237.21      257.79      8.44 o
  -4   0  14        0.00       -1.11      1.61 o
  -3   0  14        6.20        0.86      1.14 o
  -2   0  14      117.63       91.18      3.65 o
  -1   0  14       39.36       31.88      2.09 o
   0   0  14      222.69      209.80      6.06 o
   1   0  14      370.12      325.65      8.63 o
   2   0  14        2.53        5.32      1.07 o
   3   0  14       88.57       91.63      2.75 o
   4   0  14      152.00      138.29      4.07 o
   5   0  14       17.89       21.72      2.62 o
   6   0  14       19.04       19.82      2.07 o
   7   0  14       23.11       23.19      2.42 o
   8   0  14      264.27      285.76     13.94 o
   9   0  14       14.35       16.75      2.10 o
  10   0  14       90.72       88.24      5.16 o
  11   0  14       39.52       33.60      2.91 o
  12   0  14       70.23       79.27      5.64 o
  13   0  14        0.01        0.71      1.39 o
  14   0  14       39.60       34.64      3.73 o
 -14   1  14       13.53       10.44      1.45 o
 -13   1  14        5.74        7.24      1.60 o
 -12   1  14       51.18       60.09      3.62 o
 -11   1  14       17.55       19.28      1.43 o
 -10   1  14       24.39       28.93      2.59 o
  -9   1  14        2.82        1.37      1.51 o
  -8   1  14       43.83       47.80      2.12 o
  -7   1  14       17.78       14.59      1.52 o
  -6   1  14       62.38       68.38      2.87 o
  -5   1  14       22.19       26.76      4.08 o
  -4   1  14       36.39       32.89      1.18 o
  -3   1  14       85.76       79.73      3.20 o
  -2   1  14       33.44       34.13      1.51 o
  -1   1  14       34.81       34.98      1.16 o
   0   1  14       11.65       12.07      0.67 o
   1   1  14        0.25        0.43      0.56 o
   2   1  14       56.11       46.42      1.26 o
   3   1  14       19.06       17.89      0.77 o
   4   1  14       14.06       11.75      0.76 o
   5   1  14       43.60       42.00      2.08 o
   6   1  14        0.05       -1.17      1.17 o
   7   1  14       12.94       12.71      1.79 o
   8   1  14       16.94       20.29      1.23 o
   9   1  14       27.78       21.63      1.45 o
  10   1  14        1.26        1.28      2.40 o
  11   1  14      149.78      153.68      6.08 o
  12   1  14       50.90       51.16      2.66 o
  13   1  14        0.67        0.62      1.10 o
  14   1  14        7.78        3.88      1.77 o
 -14   2  14        3.08        2.24      1.39 o
 -13   2  14       14.17       14.29      3.07 o
 -12   2  14        0.98        0.24      2.05 o
 -11   2  14        0.99        0.92      2.44 o
 -10   2  14       69.22       67.59      3.87 o
  -9   2  14       26.16       25.61      4.30 o
  -8   2  14        2.83        2.28      2.27 o
  -7   2  14       20.37       18.66      1.31 o
  -6   2  14       58.27       63.82      2.15 o
  -5   2  14        1.36        1.79      0.93 o
  -4   2  14       65.99       70.91      4.62 o
  -3   2  14        4.16        3.73      0.99 o
  -2   2  14       13.99       15.27      1.83 o
  -1   2  14        0.00        0.19      0.59 o
   0   2  14       21.33       20.16      1.85 o
   1   2  14       12.02       12.14      0.84 o
   2   2  14      171.19      179.99      3.68 o
   3   2  14        0.83        0.65      0.60 o
   4   2  14       38.92       36.75      1.84 o
   5   2  14       37.52       32.20      2.81 o
   6   2  14        0.74        1.04      0.96 o
   7   2  14       17.98       17.27      1.90 o
   8   2  14        2.00        1.54      1.27 o
   9   2  14        6.19        7.14      1.31 o
  10   2  14        0.09        0.39      1.16 o
  11   2  14       37.46       37.84      2.37 o
  12   2  14       36.84       33.27      2.15 o
  13   2  14       82.70       74.76      5.89 o
 -13   3  14       22.88       24.06      1.90 o
 -12   3  14        1.35        0.39      1.31 o
 -11   3  14      123.76      137.67      5.90 o
 -10   3  14       46.50       47.70      3.62 o
  -9   3  14      121.72      125.78      5.91 o
  -8   3  14        2.56        1.69      1.35 o
  -7   3  14        1.25        2.76      1.34 o
  -6   3  14       50.00       50.19      1.97 o
  -5   3  14        2.51        3.26      0.68 o
  -4   3  14        7.01        6.41      1.58 o
  -3   3  14        2.26        2.81      0.71 o
  -2   3  14       31.98       31.64      1.26 o
  -1   3  14      110.33      124.33      7.13 o
   0   3  14      198.04      216.53      4.60 o
   1   3  14        1.84        1.86      0.50 o
   2   3  14       10.54       10.91      0.74 o
   3   3  14        2.63        4.57      1.10 o
   4   3  14       68.98       66.31      3.53 o
   5   3  14       19.73       18.99      1.23 o
   6   3  14       25.42       24.22      1.44 o
   7   3  14        5.88        9.22      2.03 o
   8   3  14       72.86       80.34      5.68 o
   9   3  14        1.59        1.36      1.53 o
  10   3  14        2.86       10.45      2.36 o
  11   3  14       15.70       18.36      2.66 o
  12   3  14        0.02        1.68      1.83 o
 -11   4  14       96.15      100.94      5.06 o
 -10   4  14        3.48        3.49      1.70 o
  -9   4  14        4.81        2.87      1.37 o
  -8   4  14        0.00        2.16      1.29 o
  -7   4  14        3.07        3.61      0.86 o
  -6   4  14       83.15       87.90      3.58 o
  -5   4  14       58.30       62.31      2.36 o
  -4   4  14       23.87       27.71      1.70 o
  -3   4  14      124.20      137.87      4.21 o
  -2   4  14       14.45       13.77      1.37 o
  -1   4  14        0.60        2.68      1.07 o
   0   4  14       18.79       22.28      1.69 o
   1   4  14        4.36        3.57      0.90 o
   2   4  14       15.67       18.77      2.49 o
   3   4  14        9.40        7.89      1.75 o
   4   4  14        1.78        1.32      1.42 o
   5   4  14        5.59        6.82      2.06 o
   6   4  14        0.14       -1.50      2.08 o
   7   4  14       53.17       53.58      3.85 o
   8   4  14        3.76        6.54      2.35 o
   9   4  14       64.88       74.45      5.16 o
  10   4  14       22.07       18.10      2.49 o
  -8   5  14       25.70       29.57      2.01 o
  -7   5  14       29.43       29.83      1.89 o
  -6   5  14       24.10       22.62      1.76 o
  -5   5  14        3.46        2.43      1.04 o
  -4   5  14      138.23      148.88      5.40 o
  -3   5  14        0.21        2.86      1.03 o
  -2   5  14        2.76        3.89      1.53 o
  -1   5  14        5.09        7.10      1.46 o
   0   5  14       13.94       17.05      1.63 o
   1   5  14        0.10        0.68      1.29 o
   2   5  14        6.44        6.42      2.12 o
   3   5  14        6.44        3.36      2.04 o
   4   5  14        1.33        0.21      1.24 o
   5   5  14       10.68        5.71      2.17 o
   6   5  14       86.22       80.77      5.69 o
   7   5  14        0.27        3.80      1.58 o
   8   5  14       36.60       34.85      3.46 o
  -3   6  14       27.55       24.84      1.91 o
  -2   6  14        2.03        2.32      1.22 o
  -1   6  14       22.86       24.18      2.41 o
   0   6  14       15.44       18.41      2.51 o
   1   6  14        5.70        8.89      1.64 o
   2   6  14        5.02        1.39      1.93 o
 -13   1  15       17.12       18.15      1.92 o
 -12   1  15        0.06       -1.16      1.18 o
 -11   1  15        5.55        5.60      1.27 o
 -10   1  15       54.09       62.26      2.87 o
  -9   1  15       18.26       18.15      1.49 o
  -8   1  15        8.55       12.91      1.34 o
  -7   1  15       28.05       33.81      1.62 o
  -6   1  15       56.49       70.12      6.08 o
  -5   1  15        0.07        1.31      1.22 o
  -4   1  15        5.21        4.10      1.11 o
  -3   1  15        9.38       10.97      1.18 o
  -2   1  15       24.86       26.71      1.29 o
  -1   1  15        0.01        1.26      0.97 o
   0   1  15        5.86        4.13      0.63 o
   1   1  15       60.61       53.66      1.48 o
   2   1  15        7.50        6.86      0.68 o
   3   1  15      135.17      138.95      3.38 o
   4   1  15       79.09       69.12      2.67 o
   5   1  15       79.47       81.45      4.44 o
   6   1  15       10.76       13.72      1.73 o
   7   1  15       32.45       30.75      1.99 o
   8   1  15        0.38        0.94      1.25 o
   9   1  15        2.02        1.55      0.96 o
  10   1  15       20.19       19.60      1.60 o
  11   1  15       36.94       41.12      2.35 o
  12   1  15        0.06        1.19      1.10 o
 -13   2  15        6.75        6.55      1.39 o
 -12   2  15       28.29       26.28      3.08 o
 -11   2  15        0.98        0.73      1.33 o
 -10   2  15       54.72       61.45      2.84 o
  -9   2  15        2.19        4.33      1.67 o
  -8   2  15      142.04      151.57      5.05 o
  -7   2  15       76.84       81.07      4.28 o
  -6   2  15       18.25       21.50      1.58 o
  -5   2  15       69.14       74.41      4.03 o
  -4   2  15        6.14        5.23      1.00 o
  -3   2  15        0.14       -1.38      1.91 o
  -2   2  15        2.92        4.57      0.80 o
  -1   2  15        6.45        6.94      0.82 o
   0   2  15        8.57        9.97      0.69 o
   1   2  15      176.23      199.63      3.82 o
   2   2  15       37.05       37.62      1.25 o
   3   2  15       73.13       74.18      3.19 o
   4   2  15        9.82        9.00      1.18 o
   5   2  15      167.23      173.35      7.77 o
   6   2  15        7.88        7.56      1.25 o
   7   2  15       85.24       87.71      3.87 o
   8   2  15        5.02        4.82      1.47 o
   9   2  15       11.92       12.36      1.45 o
  10   2  15        0.09       -0.96      0.96 o
  11   2  15        8.02        9.43      2.75 o
  12   2  15        5.50        3.86      1.83 o
 -11   3  15       14.63       11.68      2.08 o
 -10   3  15      207.29      216.34      7.95 o
  -9   3  15       53.06       55.90      2.67 o
  -8   3  15       18.68       20.80      1.86 o
  -7   3  15        1.33        0.94      0.84 o
  -6   3  15       20.95       20.45      1.78 o
  -5   3  15        0.12        0.54      0.90 o
  -4   3  15       34.91       33.34      1.31 o
  -3   3  15       97.90      101.80      4.13 o
  -2   3  15        3.04        3.12      0.84 o
  -1   3  15      129.56      132.77      6.29 o
   0   3  15      157.24      172.17      3.80 o
   1   3  15        0.12        1.03      0.82 o
   2   3  15        0.15        0.34      0.96 o
   3   3  15        0.31        1.01      0.86 o
   4   3  15        5.01        6.60      2.12 o
   5   3  15       22.83       26.53      3.14 o
   6   3  15        9.52        9.92      1.69 o
   7   3  15       18.71       20.62      2.34 o
   8   3  15       17.69       19.34      2.52 o
   9   3  15       20.10       17.55      2.40 o
  10   3  15       71.77       71.49      5.46 o
  11   3  15        2.10       -0.11      1.76 o
  -9   4  15        6.98        8.19      1.40 o
  -8   4  15       40.31       42.03      1.86 o
  -7   4  15       11.46        9.00      1.29 o
  -6   4  15       18.79       16.66      1.41 o
  -5   4  15        8.32        8.61      1.37 o
  -4   4  15       24.62       26.41      1.84 o
  -3   4  15       13.38       15.51      1.51 o
  -2   4  15        0.51        2.82      1.14 o
  -1   4  15       13.71       16.07      1.44 o
   0   4  15        6.13        6.33      1.20 o
   1   4  15       11.09       11.76      1.31 o
   2   4  15       21.57       26.65      2.41 o
   3   4  15       13.06       10.18      2.40 o
   4   4  15        8.64       12.34      2.14 o
   5   4  15        2.45        3.06      1.46 o
   6   4  15       20.25       21.01      2.85 o
   7   4  15        3.38        3.28      1.71 o
   8   4  15       61.52       65.65      5.13 o
   9   4  15        0.48       -1.25      1.54 o
  -6   5  15       29.92       31.28      2.41 o
  -5   5  15        9.31       10.92      2.29 o
  -4   5  15       15.49       14.76      2.89 o
  -3   5  15       32.01       35.35      2.42 o
  -2   5  15       46.55       48.96      2.51 o
  -1   5  15        5.30        5.02      1.21 o
   0   5  15       12.76        9.32      1.35 o
   1   5  15        5.86        8.57      2.20 o
   2   5  15        4.18        5.43      1.75 o
   3   5  15        6.95        9.25      2.29 o
   4   5  15       16.69       15.98      2.29 o
   5   5  15       23.43       15.93      3.05 o
 -12   0  16        0.97       -0.92      1.42 o
 -11   0  16       65.56       73.01      4.70 o
 -10   0  16       66.74       71.90      4.46 o
  -9   0  16       62.09       57.32      3.62 o
  -8   0  16       90.75       90.95      5.24 o
  -7   0  16       91.05      104.77      5.63 o
  -6   0  16       16.14       19.18      2.56 o
  -5   0  16       10.95       11.80      1.64 o
  -4   0  16      151.61      166.28      8.48 o
  -3   0  16       20.93       18.97      2.34 o
  -2   0  16       36.45       30.35      2.11 o
  -1   0  16        3.40        5.02      0.86 o
   0   0  16        0.02        0.71      0.89 o
   1   0  16       34.63       35.14      1.63 o
   2   0  16        7.74        7.52      1.21 o
   3   0  16        2.22        2.47      0.96 o
   4   0  16       31.25       33.60      3.60 o
   5   0  16       10.58       10.92      2.13 o
   6   0  16       50.49       56.41      4.22 o
   7   0  16        7.26        5.91      1.71 o
   8   0  16      108.45      113.51      6.75 o
   9   0  16        0.26       -0.86      1.51 o
  10   0  16       12.69       10.53      1.90 o
  11   0  16        0.45       -0.14      2.28 o
 -12   1  16       48.24       41.15      3.03 o
 -11   1  16       50.97       50.65      2.77 o
 -10   1  16        0.29       -0.14      1.07 o
  -9   1  16        4.24        3.24      1.23 o
  -8   1  16       35.57       35.39      2.06 o
  -7   1  16      168.65      193.63      6.22 o
  -6   1  16       33.75       40.86      1.76 o
  -5   1  16       33.12       36.63      2.59 o
  -4   1  16        4.32        3.14      1.34 o
  -3   1  16       37.54       37.55      1.84 o
  -2   1  16       15.79       19.44      1.23 o
  -1   1  16        0.80        0.49      0.70 o
   0   1  16       11.32       14.74      0.90 o
   1   1  16       20.94       23.03      1.17 o
   2   1  16        0.02        0.52      1.16 o
   3   1  16       37.37       32.84      2.62 o
   4   1  16       47.52       49.37      3.47 o
   5   1  16        0.38        1.12      1.09 o
   6   1  16       79.34       73.92      3.20 o
   7   1  16       13.48       14.31      2.15 o
   8   1  16       14.56       11.69      3.61 o
   9   1  16        0.88       -0.17      2.00 o
  10   1  16       28.04       23.89      3.69 o
  11   1  16        0.45       -0.16      1.40 o
 -11   2  16       19.25       16.87      2.24 o
 -10   2  16        0.24       -0.91      1.16 o
  -9   2  16        1.65        0.27      1.00 o
  -8   2  16        2.66        3.20      3.67 o
  -7   2  16      314.03      358.85     11.67 o
  -6   2  16      201.84      212.32     11.24 o
  -5   2  16        7.39        6.79      1.69 o
  -4   2  16       28.69       28.64      1.41 o
  -3   2  16      265.07      287.63      8.09 o
  -2   2  16       31.41       34.41      1.58 o
  -1   2  16        6.53        5.45      0.65 o
   0   2  16       51.35       57.70      1.52 o
   1   2  16        7.85        6.40      0.72 o
   2   2  16       50.30       52.17      1.57 o
   3   2  16      101.31      112.46      2.63 o
   4   2  16        2.95        2.62      1.52 o
   5   2  16       21.96       21.52      1.79 o
   6   2  16       40.54       38.15      2.76 o
   7   2  16        2.17        1.27      1.09 o
   8   2  16       10.53        7.02      1.62 o
   9   2  16        0.22        0.89      1.47 o
  10   2  16        9.11        9.65      1.75 o
 -10   3  16      142.42      144.05      6.37 o
  -9   3  16       19.73       18.50      1.55 o
  -8   3  16      178.91      182.51      5.73 o
  -7   3  16        5.07        3.17      1.11 o
  -6   3  16       28.50       28.99      1.87 o
  -5   3  16       84.27       94.63      3.72 o
  -4   3  16       42.86       41.41      2.08 o
  -3   3  16       11.22       12.01      1.45 o
  -2   3  16        6.39        5.63      1.65 o
  -1   3  16       20.85       20.84      1.47 o
   0   3  16       85.96       98.51      4.03 o
   1   3  16       20.96       22.51      1.70 o
   2   3  16        0.45        2.01      1.22 o
   3   3  16       18.13       19.24      2.41 o
   4   3  16       89.30       87.79      5.71 o
   5   3  16        3.22        6.39      2.39 o
   6   3  16        0.11       -1.43      1.60 o
   7   3  16       12.08       13.03      2.07 o
   8   3  16       48.47       50.22      3.90 o
   9   3  16       13.08       13.37      2.19 o
  -7   4  16       14.11       13.59      1.67 o
  -6   4  16        0.80       -0.04      1.19 o
  -5   4  16       17.61       18.36      1.95 o
  -4   4  16       28.85       29.37      2.27 o
  -3   4  16       19.78       18.92      1.46 o
  -2   4  16       15.55       13.46      1.49 o
  -1   4  16       13.48       12.68      1.40 o
   0   4  16       14.54       14.08      1.57 o
   1   4  16        7.36        6.06      1.21 o
   2   4  16        0.62       -0.71      2.10 o
   3   4  16        2.71        3.61      1.61 o
   4   4  16        7.21        6.33      2.50 o
   5   4  16        0.67        2.47      1.54 o
   6   4  16        0.47        5.10      2.40 o
  -1   5  16       44.10       38.10      3.39 o
   0   5  16        1.26        3.00      2.22 o
 -10   1  17       13.88       14.50      3.09 o
  -9   1  17        4.66        7.31      1.42 o
  -8   1  17        9.54       10.80      1.77 o
  -7   1  17        7.17        6.56      0.89 o
  -6   1  17      102.04       98.90      4.03 o
  -5   1  17       59.67       60.90      4.21 o
  -4   1  17      391.50      438.70     15.21 o
  -3   1  17       27.99       30.72      1.70 o
  -2   1  17        4.10        2.68      0.79 o
  -1   1  17        5.19        5.80      1.43 o
   0   1  17       32.22       33.15      1.22 o
   1   1  17        0.30        0.53      0.75 o
   2   1  17        1.73        2.93      0.98 o
   3   1  17       29.06       33.83      1.30 o
   4   1  17       33.87       39.07      2.21 o
   5   1  17       12.66       16.15      3.63 o
   6   1  17       76.74       74.23      4.20 o
   7   1  17        0.00       -0.20      1.06 o
   8   1  17        0.47        0.99      1.51 o
   9   1  17        6.55        5.52      1.18 o
  -9   2  17       16.12       15.95      1.84 o
  -8   2  17        9.76        8.41      1.26 o
  -7   2  17      133.83      140.85      6.16 o
  -6   2  17        4.22        6.75      2.95 o
  -5   2  17      110.53      109.78      6.63 o
  -4   2  17       13.04       14.69      1.58 o
  -3   2  17        0.56        1.46      0.85 o
  -2   2  17       25.51       28.93      1.71 o
  -1   2  17        0.77       -0.23      0.86 o
   0   2  17        4.96        4.62      0.77 o
   1   2  17        0.53        1.52      1.13 o
   2   2  17       58.45       57.29      2.19 o
   3   2  17       46.24       43.88      2.50 o
   4   2  17        1.94        0.26      1.12 o
   5   2  17        9.57        6.71      1.45 o
   6   2  17        9.20        5.77      2.38 o
   7   2  17       31.00       30.09      2.69 o
   8   2  17       15.62       13.33      2.31 o
  -7   3  17        0.25        2.32      1.33 o
  -6   3  17        0.02       -1.18      1.29 o
  -5   3  17        6.24        6.15      1.54 o
  -4   3  17       39.83       41.34      2.31 o
  -3   3  17       39.16       37.51      2.05 o
  -2   3  17       44.91       49.38      2.60 o
  -1   3  17        0.87        1.00      1.15 o
   0   3  17       21.80       22.85      1.77 o
   1   3  17        0.69        2.51      1.36 o
   2   3  17        1.93        3.75      1.64 o
   3   3  17        0.12       -0.60      1.61 o
   4   3  17        0.68        0.36      2.46 o
   5   3  17        0.89        3.54      1.75 o
   6   3  17        4.87        3.57      2.44 o
  -4   4  17       11.08       14.35      2.81 o
  -3   4  17        1.16        1.03      1.79 o
  -2   4  17        2.79        2.96      1.50 o
  -1   4  17       22.64       18.97      1.87 o
   0   4  17        5.01        4.76      1.22 o
   1   4  17       42.55       47.63      3.96 o
   2   4  17       44.05       37.66      3.30 o
  -8   0  18       10.70        6.54      1.44 o
  -7   0  18        0.06       -0.92      1.53 o
  -6   0  18        5.23        3.75      2.25 o
  -5   0  18        7.17       11.36      2.62 o
  -4   0  18       31.19       35.14      2.69 o
  -3   0  18      212.73      224.95      7.53 o
  -2   0  18       19.98       23.31      1.90 o
  -1   0  18      721.71      821.97     25.70 o
   0   0  18      129.25      137.03      4.76 o
   1   0  18       20.57       22.68      1.88 o
   2   0  18       37.30       36.86      2.03 o
   3   0  18      130.39      124.86      4.94 o
   4   0  18       22.47       27.65      3.46 o
   5   0  18        0.18       -0.36      1.57 o
   6   0  18       83.06       77.05      5.87 o
   7   0  18       33.39       35.42      3.06 o
  -8   1  18        5.45        2.49      1.05 o
  -7   1  18        7.49        7.21      1.77 o
  -6   1  18        2.72        2.86      2.35 o
  -5   1  18      129.66      119.78      7.08 o
  -4   1  18      123.72      124.32      4.57 o
  -3   1  18        0.28        1.67      1.08 o
  -2   1  18      228.61      233.28      9.95 o
  -1   1  18      102.95      103.21      4.79 o
   0   1  18        9.26        7.84      1.59 o
   1   1  18        6.89        6.73      0.89 o
   2   1  18        0.35        1.33      0.92 o
   3   1  18       21.82       24.52      2.09 o
   4   1  18        8.95        8.23      2.06 o
   5   1  18       64.78       63.21      3.20 o
   6   1  18       40.07       44.84      7.40 o
   7   1  18        1.96        0.22      1.25 o
  -6   2  18       37.09       37.88      2.35 o
  -5   2  18      222.36      230.54      9.25 o
  -4   2  18       19.12       16.83      4.24 o
  -3   2  18       43.22       38.64      7.93 o
  -2   2  18       62.53       56.84      9.41 o
  -1   2  18       80.55       78.85      3.22 o
   0   2  18        2.04        2.81      1.45 o
   1   2  18       36.16       38.99      2.24 o
   2   2  18       69.51       76.01      3.44 o
   3   2  18        2.45        1.46      2.32 o
   4   2  18       22.02       21.01      2.90 o
   5   2  18        0.89        2.72      2.36 o
  -4   3  18        0.94        0.60      1.61 o
  -3   3  18        1.60        0.71      1.21 o
  -2   3  18        6.60        6.39      1.63 o
  -1   3  18      116.09      108.10      5.34 o
   0   3  18       35.12       32.84      2.19 o
   1   3  18        2.60       -0.50      1.54 o
   2   3  18        0.40       -0.89      1.68 o
   3   3  18        1.17        1.25      2.29 o
  -4   1  19        2.12        2.43      1.08 o
  -3   1  19       47.57       52.23      1.89 o
  -2   1  19       86.42       78.48      2.58 o
  -1   1  19       11.70       10.59      1.05 o
   0   1  19      117.23      113.26      4.83 o
   1   1  19       25.00       23.45      1.66 o
   2   1  19      239.74      208.62     12.10 o
   3   1  19       14.00       11.77      1.46 o
 
